# Supplementary material for: Isomeric Differences in Nanoparticle’s Surface Chemistry Alter Macrophage Interactions In Vitro Due to Protein Corona
Source: ACS Omega. 2025 Sep 11;10(37):42346–59. doi: 10.1021/acsomega.5c03123 (PMC12461424; doi:10.1021/acsomega.5c03123)
Supplement: Supplementary file 1 [file ao5c03123_si_001.xlsx]

## Sheet: S1_List of all proteins
Leu AuNP PC	Accession numbers	Protein	Trial 1	Trial 2	Trial 3	Average Abundance Percent	Std deviation		Isoleucine auNP PC	Accession number	Protein	Trial 1	Trial 2	Trial 3	Average Abundance Percent	std dev		Plasma Proteins	Accession number	Description	Abundance Percent
	P02763	Alpha-1-acid glycoprotein 1	0.324149	0.840841	0.834725	0.0578542	0.296562			P02763	Alpha-1-acid glycoprotein 1	0	0.0922509	0.211752	0.152002	0.106168			P04114	Apolipoprotein B-100	2.72079
	P19652	Alpha-1-acid glycoprotein 2	0.648298	1.02102	1.11297	0.0878842	0.246067			P19652	Alpha-1-acid glycoprotein 2	0	0.138376	0.158814	0.148595	0.086398			P02768	Albumin	2.20785
	A0A024R6I7	Alpha-1-antitrypsin	0	1.26126	1.5025	1.52204	0.806897			P01009	Alpha-1-antitrypsin	0	1.24539	1.37639	1.31089	0.759671			P01024	Complement C3	1.78412
	P01009	Alpha-1-antitrypsin	0.810373	1.08108	1.05732	1.38629	0.149905			A0A024R6I7	Alpha-1-antitrypsin	0.732601	0	1.32345	1.02803	0.66299			P01023	Alpha-2-macroglobulin	1.65031
	P01011	Alpha-1-antichymotrypsin	0.324149	0.3003	0.445186	0.356545	0.0776861			P01011	Alpha-1-antichymotrypsin	0.2442	0.645756	0.582319	0.490758	0.215869			P02787	Serotransferrin	1.36039
	P19827	Inter-alpha-trypsin inhibitor heavy chain H1	1.78282	1.26126	0	0.982924	0.916629			P19827	Inter-alpha-trypsin inhibitor heavy chain H1	0.4884	0.784133	0.847009	0.706514	0.19149			P0C0L5	Complement C4-B	0.958965
	B7ZKJ8	ITIH4 protein	0	1.38138	1.39121	1.38188	0.800393			B7ZKJ8	ITIH4 protein	4.3956	1.33764	1.37639	2.36988	1.75444			P0C0L4	Complement C4-A	0.958965
	P19823	Inter-alpha-trypsin inhibitor heavy chain H2	0	0.42042	0.33389	0.927428	0.222007			P19823	Inter-alpha-trypsin inhibitor heavy chain H2	0.4884	1.06089	1.05876	0.869349	0.329913			P02675	Fibrinogen beta chain	0.847458
	P00450	Ceruloplasmin	0	0.12012	0.0556483	0.666571	0.060114			P00450	Ceruloplasmin	0.3663	0.645756	0.582319	0.531459	0.146506			P02751	Fibronectin	0.802855
	P02679	Fibrinogen gamma chain	0	0.0600601	0.0556483	2.27973	0.0334749			P02679	Fibrinogen gamma chain	5.86081	2.30627	1.58814	3.25174	2.28787			P08603	Complement factor H	0.758252
	P01008	Antithrombin-III	3.56564	2.88288	2.94936	0.263653	0.37647			P01008	Antithrombin-III	0	0.322878	0.529381	0.426129	0.266814			P00450	Ceruloplasmin	0.691347
	P08697	Alpha-2-antiplasmin	6.80713	2.34234	2.67112	0.231417	2.48827			P08697	Alpha-2-antiplasmin	0	0.276753	0.158814	0.217783	0.138879			A0A024R6I7	Alpha-1-antitrypsin	0.602141
	P02675	Fibrinogen beta chain	0	0.660661	0.946021	5.63471	0.485259			P02675	Fibrinogen beta chain	9.52381	4.42804	3.54685	5.8329	3.22664			P02671	Fibrinogen alpha chain	0.602141
	P05546	Heparin cofactor 2	0.810373	0.600601	0.66778	0.115708	0.107122			P05546	Heparin cofactor 2	0	0.276753	0.211752	0.244253	0.144716			P01009	Alpha-1-antitrypsin	0.579839
	P04196	Histidine-rich glycoprotein	0	0.600601	0.222593	0.143533	0.303633			P04196	Histidine-rich glycoprotein	0	0.230627	0.158814	0.194721	0.118017			P01857	Immunoglobulin heavy constant gamma 1	0.490633
	P00734	Prothrombin	0	0.12012	0.166945	0.411597	0.0861123			P00734	Prothrombin	0	0.230627	0.105876	0.168252	0.115442			P00738	Haptoglobin	0.490633
	P01042	Kininogen-1	0	0.12012	0.111297	0.692918	0.0669498			P01042	Kininogen-1	0.4884	0.645756	0.476443	0.536867	0.0944908			B7ZKJ8	ITIH4 protein	0.490633
	P00747	Plasminogen	10.2107	3.24324	3.45019	0.803341	3.96427			P00747	Plasminogen	0.2442	1.06089	0.529381	0.611489	0.414488			P02647	Apolipoprotein A-I	0.468332
	P02671	Fibrinogen alpha chain	0	0.24024	0.222593	3.9402	0.1339			P02671	Fibrinogen alpha chain	6.47131	3.04428	2.80572	4.1071	2.05093			D6RF35	Gc-globulin	0.468332
	P01023	Alpha-2-macroglobulin	0	0.36036	0.166945	3.13263	0.180342			P01023	Alpha-2-macroglobulin	3.0525	2.67528	3.01747	2.91508	0.208416			P02679	Fibrinogen gamma chain	0.423729
	P12259	Coagulation factor V	0	2.22222	2.33723	0.639199	1.31746			P12259	Coagulation factor V	0.3663	1.01476	0.741133	0.707398	0.325543			P00747	Plasminogen	0.423729
	A0A0A0MSV6	Complement C1q subcomponent subunit B (Fragment)	0.324149	0.48048	1.11297	0.337996	0.417674			A0A0A0MSV6	Complement C1q subcomponent subunit B (Fragment)	0	0.276753	0.370566	0.32366	0.192662			A0A286YEY4	Immunoglobulin heavy constant gamma 2 (Fragment)	0.401427
	A0A7I2V2D2	Plasma protease C1 inhibitor	5.67261	3.36336	3.1163	0.282348	1.40999			A0A7I2V2D2	Plasma protease C1 inhibitor	0.3663	0.322878	0.26469	0.317956	0.0509835			P01871	Immunoglobulin heavy constant mu	0.401427
	P02748	Complement component C9	0.324149	0.36036	0.612131	0.561754	0.156862			P02748	Complement component C9	0.3663	0.50738	0.370566	0.414749	0.0802493			P01042	Kininogen-1	0.379126
	P07357	Complement component C8 alpha chain	7.13128	4.92492	4.61881	0.115708	1.37078			P07357	Complement component C8 alpha chain	0	0.138376	0.105876	0.122126	0.072358			P19827	Inter-alpha-trypsin inhibitor heavy chain H1	0.379126
	P04003	C4b-binding protein alpha chain	0	0.540541	0.278242	0.317095	0.270309			P04003	C4b-binding protein alpha chain	0	0.461255	0.26469	0.362972	0.231464			P19823	Inter-alpha-trypsin inhibitor heavy chain H2	0.379126
	P07358	Complement component C8 beta chain	0	0.18018	0.500835	0.171357	0.253679			P07358	Complement component C8 beta chain	0	0.230627	0.105876	0.168252	0.115442			A0A4W9A917	Immunoglobulin heavy constant gamma 3 (Fragment)	0.356824
	P09871	Complement C1s subcomponent	0.486224	0.18018	0.33389	0.333431	0.153022			P09871	Complement C1s subcomponent	0.2442	0.50738	0.26469	0.338757	0.146391			P01011	Alpha-1-antichymotrypsin	0.356824
	B4DPQ0	Complement subcomponent C1r	0	0.3003	0.33389	0.340507	0.183844			B4DPQ0	Complement subcomponent C1r	0.2442	0.599631	0.370566	0.404799	0.180171			P02790	Hemopexin	0.356824
	P08603	Complement factor H	0	0.12012	0.222593	0.409391	0.111413			P13671	Complement component C6	0	0.138376	0.0529381	0.0956572	0.0698214			P01008	Antithrombin-III	0.356824
	P01024	Complement C3	0	0.12012	0.111297	5.55834	0.0669498			P08603	Complement factor H	0	0.461255	0.423504	0.44238	0.256104			Q8WZ42	Titin	0.334523
	P01031	Complement C5	0.648298	0.48048	0.556483	0.432214	0.0840329			B4E1Z4	C3/C5 convertase	0	0.230627	0.211752	0.22119	0.128052			P00739	Haptoglobin-related protein	0.312221
	P0C0L5	Complement C4-B	0.324149	0.3003	0.222593	4.05076	0.0531049			P01024	Complement C3	5.73871	4.79705	4.23504	4.9236	0.759777			P01834	Immunoglobulin kappa constant	0.28992
	A0A5H1ZRS2	Immunoglobulin kappa variable 2D-28	0.324149	0.3003	0.389538	0.175768	0.0462022			P01031	Complement C5	0	0.784133	0.529381	0.656757	0.400001			P01876	Immunoglobulin heavy constant alpha 1	0.28992
	P01834	Immunoglobulin kappa constant	0	0.42042	0.33389	1.2685	0.222007			P0C0L5	Complement C4-B	4.3956	3.04428	3.22922	3.55637	0.732658			A0A286YFJ8	Immunoglobulin heavy constant gamma 4 (Fragment)	0.28992
	A0A2Q2TTZ9	Immunoglobulin kappa variable 1-33	1.94489	1.56156	1.16861	0.0578542	0.38815			A0A5H1ZRS2	Immunoglobulin kappa variable 2D-28	0	0.0922509	0.105876	0.0990635	0.0575987			P04217	Alpha-1B-glycoprotein	0.28992
	P01619	Immunoglobulin kappa variable 3-20	0.486224	1.08108	0.66778	0.117914	0.30486			P01834	Immunoglobulin kappa constant	1.5873	1.10701	1.05876	1.25102	0.292222			P00734	Prothrombin	0.28992
	A0A0A0MRZ8	Immunoglobulin kappa variable 3D-11	0	0.660661	0.556483	0.0578542	0.355199			A0A2Q2TTZ9	Immunoglobulin kappa variable 1-33	0	0.184502	0.105876	0.145189	0.0925857			P02749	Beta-2-glycoprotein 1	0.267618
	A0A0C4DH38	Immunoglobulin heavy variable 5-51	0	1.14114	0.779076	0.173563	0.583131			P01619	Immunoglobulin kappa variable 3-20	0.2442	0.0461255	0.105876	0.132067	0.101602			B4E1Z4	C3/C5 convertase	0.267618
	P01599	Immunoglobulin kappa variable 1-17	0	0.600601	0.33389	0.0578542	0.300926			A0A0C4DH38	Immunoglobulin heavy variable 5-51	0	0.138376	0.0529381	0.0956572	0.0698214			Q09666	Neuroblast differentiation-associated protein AHNAK	0.267618
	P06312	Immunoglobulin kappa variable 4-1	1.94489	1.98198	1.27991	0.0578542	0.39507			P06312	Immunoglobulin kappa variable 4-1	0	0.0922509	0.0529381	0.0725945	0.0462929			A0A087WT59	Transthyretin	0.245317
	A0A0B4J231	Immunoglobulin lambda-like polypeptide 5	0	0.660661	0.445186	0.552924	0.336921			A0A0B4J231	Immunoglobulin lambda-like polypeptide 5	0	0.415129	0.582319	0.498724	0.299828			P04003	C4b-binding protein alpha chain	0.245317
	P01857	Immunoglobulin heavy constant gamma 1	0	0.0600601	0.0556483	1.7356	0.0334749			P01857	Immunoglobulin heavy constant gamma 1	1.0989	1.15314	1.48227	1.24477	0.207459			P0DOY3	Immunoglobulin lambda constant 3	0.223015
	P01876	Immunoglobulin heavy constant alpha 1	0	0.0600601	0.0556483	0.467245	0.0334749			P01876	Immunoglobulin heavy constant alpha 1	0.3663	0.415129	0.582319	0.454583	0.113285			P08697	Alpha-2-antiplasmin	0.223015
	A0A4W9A917	Immunoglobulin heavy constant gamma 3 (Fragment)	0	0.18018	0.166945	0.960109	0.100425			A0A4W9A917	Immunoglobulin heavy constant gamma 3 (Fragment)	0	0.599631	0.794071	0.696851	0.413907			A0A0A0MT01	Actin-depolymerizing factor	0.223015
	A0A286YEY4	Immunoglobulin heavy constant gamma 2 (Fragment)	0	0.0600601	0.0556483	0.745028	0.0334749			A0A286YEY4	Immunoglobulin heavy constant gamma 2 (Fragment)	0	0.784133	0.899947	0.84204	0.489589			P25311	Zinc-alpha-2-glycoprotein	0.200714
	A0A286YFJ8	Immunoglobulin heavy constant gamma 4 (Fragment)	0	0.18018	0.0556483	0.608572	0.0922585			A0A286YFJ8	Immunoglobulin heavy constant gamma 4 (Fragment)	0	0.369004	0.476443	0.422723	0.249901			Q02388	Collagen alpha-1(VII) chain	0.200714
	P01871	Immunoglobulin heavy constant mu	1.78282	1.02102	1.00167	1.55836	0.445516			P01871	Immunoglobulin heavy constant mu	1.0989	1.19926	1.37639	1.22485	0.140503			A4UGR9	Xin actin-binding repeat-containing protein 2	0.200714
	D6RF35	Gc-globulin	0	0.0600601	0.0556483	0.377155	0.0334749			D6RF35	Gc-globulin	0	0.415129	0.688195	0.551662	0.346533			P02765	Alpha-2-HS-glycoprotein	0.178412
	P02656	Apolipoprotein C-III	0	0.24024	0.111297	0.231417	0.120228			P02656	Apolipoprotein C-III	0	0.276753	0.26469	0.270722	0.156417			A0A7P0TBH1	Angiotensinogen	0.178412
	V9GYM3	Apolipoprotein A-II	15.8833	11.7117	11.5192	0.0578542	2.46592			C9JF17	Apolipoprotein D (Fragment)	0	0.230627	0.158814	0.194721	0.118017			P10909	Clusterin	0.178412
	C9JF17	Apolipoprotein D (Fragment)	0	0.12012	0.0556483	0.287065	0.060114			P02647	Apolipoprotein A-I	0.4884	1.52214	1.37639	1.12898	0.559521			A0A7I2V2D2	Plasma protease C1 inhibitor	0.178412
	P02647	Apolipoprotein A-I	0.324149	1.14114	1.05732	1.23142	0.449451			P02649	Apolipoprotein E	0	0.876384	0.635257	0.75582	0.452722			P04196	Histidine-rich glycoprotein	0.178412
	P02649	Apolipoprotein E	0	0.18018	0.0556483	0.697635	0.0922585			O14791	Apolipoprotein L1	0	0.138376	0.105876	0.122126	0.072358			P02461	Collagen alpha-1(III) chain	0.178412
	O14791	Apolipoprotein L1	0.810373	0.840841	0.723428	0.280877	0.0609282			P06727	Apolipoprotein A-IV	0	0.876384	0.899947	0.888165	0.512918			P02458	Collagen alpha-1(II) chain	0.178412
	P06727	Apolipoprotein A-IV	0.324149	1.2012	1.22426	0.916538	0.513153			P10909	Clusterin	0.732601	0.553506	0.688195	0.6581	0.0932632			P01031	Complement C5	0.178412
	P10909	Clusterin	0.324149	0.24024	0.278242	0.791547	0.0420165			P08519	Apolipoprotein(a)	0.2442	0.922509	0.847009	0.671239	0.371749			Q9UQ35	Serine/arginine repetitive matrix protein 2	0.178412
	Q7Z4F1	Low-density lipoprotein receptor-related protein 10	0.486224	0.660661	0.946021	0.117914	0.232118			P04114	Apolipoprotein B-100	6.22711	11.4852	10.5347	9.41567	2.80198			P08519	Apolipoprotein(a)	0.178412
	P08519	Apolipoprotein(a)	0.810373	1.38138	1.5025	0.840869	0.369632			F5H7P1	Oligoribonuclease, mitochondrial	0	0.276753	0.105876	0.191314	0.139643			A0A0B4J231	Immunoglobulin lambda-like polypeptide 5	0.156111
	Q9NZR2	Low-density lipoprotein receptor-related protein 1B	0	0.24024	0.33389	0.0878842	0.172225			A0A087WT59	Transthyretin	0	0.369004	0.476443	0.422723	0.249901			P02763	Alpha-1-acid glycoprotein 1	0.156111
	P04114	Apolipoprotein B-100	0	0.0600601	0.0556483	13.0381	0.0334749			P68871	Hemoglobin subunit beta	0	0.322878	0.26469	0.293784	0.172094			P02760	Protein AMBP	0.156111
	F5H7P1	Oligoribonuclease, mitochondrial	0	0.24024	0.222593	0.143533	0.1339			P02743	Serum amyloid P-component	0	0.0461255	0.105876	0.0760008	0.053084			H0Y6I0	Golgin subfamily A member 4 (Fragment)	0.156111
	A0A087WT59	Transthyretin	2.10697	0.18018	0.834725	0.465039	0.979758			E5RIS2	Disintegrin and metalloproteinase domain-containing protein 19	0	0.138376	0.105876	0.122126	0.072358			Q9NZJ4	Sacsin	0.156111
	J3KT01	Myelin basic protein (Fragment)	0	0.0600601	0.0556483	0.0578542	0.0334749			A0A1C7CYY0	Beta-adducin (Fragment)	0	0.0922509	0.0529381	0.0725945	0.0462929			Q8NF91	Nesprin-1	0.156111
	Q96HZ4	Transcription cofactor HES-6	0	0.18018	0.0556483	0.326584	0.0922585			O43866	CD5 antigen-like	0	0.138376	0.158814	0.148595	0.086398			C9JF17	Apolipoprotein D (Fragment)	0.133809
	Q9NTM9	Copper homeostasis protein cutC homolog	0.486224	0.18018	0	0.0856783	0.245812			P02749	Beta-2-glycoprotein 1	0.3663	0.276753	0.476443	0.373165	0.100022			P06727	Apolipoprotein A-IV	0.133809
	E5RIS2	Disintegrin and metalloproteinase domain-containing protein 19	0	0.12012	0.166945	0.147944	0.0861123			Q96F63	Coiled-coil domain-containing protein 97	0	0.0922509	0.105876	0.0990635	0.0575987			P52732	Kinesin-like protein KIF11	0.133809
	A0A1C7CYY0	Beta-adducin (Fragment)	0.486224	0.12012	0	0.0578542	0.25327			P02760	Protein AMBP	0	0.276753	0.158814	0.217783	0.138879			O75962	Triple functional domain protein	0.133809
	Q6ZQR2	Cilia- and flagella-associated protein 77	0.324149	0.18018	0	0.0856783	0.162411			P02765	Alpha-2-HS-glycoprotein	0.4884	0.461255	0.476443	0.475366	0.0136049			A0A5F9ZHR8	Ankyrin-2	0.133809
	O43866	CD5 antigen-like	0	0.12012	0.111297	0.231417	0.0669498			Q6P6B7	Ankyrin repeat domain-containing protein 16	0	0.0922509	0.0529381	0.0725945	0.0462929			Q92736	Ryanodine receptor 2	0.133809
	P02749	Beta-2-glycoprotein 1	0	0.18018	0.0556483	0.347125	0.0922585			P27169	Serum paraoxonase/arylesterase 1	0	0.322878	0.317628	0.320253	0.184917			A0A7P0MQR8	Microtubule-actin cross-linking factor 1, isoforms 1/2/3/5	0.133809
	P02760	Protein AMBP	0	0.0600601	0.111297	0.317095	0.0557066			P36955	Pigment epithelium-derived factor	0	0.415129	0.370566	0.392848	0.227903			P02656	Apolipoprotein C-III	0.111508
	P02765	Alpha-2-HS-glycoprotein	0	0.18018	0.166945	0.377155	0.100425			O95810	Caveolae-associated protein 2	0	0.0922509	0.0529381	0.0725945	0.0462929			Q5VY30	Retinol-binding protein	0.111508
	P27169	Serum paraoxonase/arylesterase 1	0	0.0600601	0.0556483	0.231417	0.0334749			P29622	Kallistatin	0	0.276753	0.105876	0.191314	0.139643			P19652	Alpha-1-acid glycoprotein 2	0.111508
	A0A7P0T9E5	Serine/threonine-protein kinase VRK1	0	0.18018	0.111297	0.0578542	0.0909183			P02533	Keratin, type I cytoskeletal 14	1.5873	0.599631	0.899947	1.02896	0.506317			A0A0A0MSV6	Complement C1q subcomponent subunit B (Fragment)	0.111508
	P36955	Pigment epithelium-derived factor	0	0.0600601	0.0556483	0.287065	0.0334749			P02790	Hemopexin	0	0.322878	0.423504	0.373191	0.221259			P02649	Apolipoprotein E	0.111508
	O95810	Caveolae-associated protein 2	0.324149	0	0.166945	0.0578542	0.162099			A0A7P0TBH1	Angiotensinogen	0	0.230627	0.0529381	0.141783	0.120806			P05546	Heparin cofactor 2	0.111508
	P02533	Keratin, type I cytoskeletal 14	0	0.0600601	0.0556483	0.518176	0.0334749			P04217	Alpha-1B-glycoprotein	0	0.0922509	0.0529381	0.0725945	0.0462929			P02748	Complement component C9	0.111508
	P02790	Hemopexin	0	0.18018	0.0556483	0.377155	0.0922585			P04004	Vitronectin	0.4884	0.184502	0.317628	0.330177	0.152337			B4DPQ0	Complement subcomponent C1r	0.111508
	F8WJN3	Cleavage and polyadenylation specificity factor subunit 6	0	0.0600601	0.0556483	0.0578542	0.0334749			Q13217	DnaJ homolog subfamily C member 3	0	0.0461255	0.0529381	0.0495318	0.0287993			Q5FWF5	N-acetyltransferase ESC	0.111508
	Q9UEW3	Macrophage receptor MARC	0	0.0600601	0.0556483	0.0856783	0.0334749			Q8NEH6	Meiosis-specific nuclear structural protein 1	0	0.0461255	0.105876	0.0760008	0.053084			A0A087WTA8	Collagen alpha-2(I) chain	0.111508
	P04004	Vitronectin	0.324149	0	0.111297	0.300897	0.164705			P35527	Keratin, type I cytoskeletal 9	3.4188	0.922509	2.75278	2.3647	1.2926			A0A1B0GTX1	Dynamin-binding protein	0.111508
	P35527	Keratin, type I cytoskeletal 9	0	0.0600601	0.0556483	2.02367	0.0334749			Q96PD5	N-acetylmuramoyl-L-alanine amidase	0	0.184502	0.26469	0.224596	0.135728			G8JLG1	Structural maintenance of chromosomes protein	0.111508
	Q96PD5	N-acetylmuramoyl-L-alanine amidase	0	0.12012	0.222593	0.115708	0.111413			Q14050	Collagen alpha-3(IX) chain	0.3663	0	0.0529381	0.209619	0.197979			O75038	1-phosphatidylinositol 4,5-bisphosphate phosphodiesterase eta-2	0.111508
	Q14050	Collagen alpha-3(IX) chain	0.324149	0	0.111297	0.29876	0.164705			Q9H0H3	Kelch-like protein 25	0.2442	0.0461255	0.0529381	0.114421	0.112444			A0A140T9N1	Collagen alpha-2(XI) chain	0.111508
	P04264	Keratin, type II cytoskeletal 1	0	0.12012	0.222593	2.73234	0.111413			P04264	Keratin, type II cytoskeletal 1	4.5177	1.33764	3.54685	3.13406	1.62972			P25940	Collagen alpha-3(V) chain	0.111508
	H0YBI6	Thioredoxin-disulfide reductase	0	0.0600601	0.111297	0.0856783	0.0557066			Q9ULN7	Paraneoplastic antigen-like protein 8B	0	0.0461255	0.105876	0.0760008	0.053084			P12107	Collagen alpha-1(XI) chain	0.111508
	P02768	Albumin	0	0.0600601	0.111297	4.95992	0.0557066			P02768	Albumin	4.1514	3.04428	5.29381	4.16316	1.12481			Q8IZC6	Collagen alpha-1(XXVII) chain	0.111508
	P02787	Serotransferrin	0	0.12012	0.111297	0.945228	0.0669498			Q9NXZ2	Probable ATP-dependent RNA helicase DDX43	0	0.0461255	0.0529381	0.0495318	0.0287993			Q9ULL0	Acrosomal protein KIAA1210	0.111508
	A0A0U1RR70	Serine/threonine-protein kinase DCLK2	0	2.64264	3.3389	0.117914	1.76147			P02787	Serotransferrin	0.2442	0.876384	1.27051	0.797033	0.517738			Q9P2D3	HEAT repeat-containing protein 5B	0.111508
	Q9UI46	Dynein axonemal intermediate chain 1	0	0.18018	0.66778	0.0578542	0.345482			Q96T17	MAP7 domain-containing protein 2	0	0.0922509	0.0529381	0.0725945	0.0462929			Q5JSZ5	Protein PRRC2B	0.111508
	Q9NQR7	Coiled-coil domain-containing protein 177	0.324149	0	0.0556483	0.189899	0.173331			A0A3B3IRZ5	Uncharacterized protein	0	0.0922509	0.0529381	0.0725945	0.0462929			A0A1B0GWD8	Sperm flagellar protein 2	0.111508
	Q8IVL6	Prolyl 3-hydroxylase 3	5.18639	1.98198	3.00501	0.113502	1.63672			A0A0A0MT01	Actin-depolymerizing factor	0.3663	0.830258	0.741133	0.645897	0.246204			Q9Y4G6	Talin-2	0.111508
	A0A3B3IRZ5	Uncharacterized protein	0	0.48048	1.5025	0.165169	0.767345			H0YFD6	Enoyl-CoA hydratase	0.2442	0.0461255	0	0.145163	0.12974			P46100	Transcriptional regulator ATRX	0.111508
	A0A0A0MT01	Actin-depolymerizing factor	0	0.0600601	0.0556483	0.740616	0.0334749			Q9NYF0	Dapper homolog 1	0	0.0461255	0.0529381	0.0495318	0.0287993			A0A6I8PRU0	Cadherin EGF LAG seven-pass G-type receptor 1	0.111508
	A0A2R8YCW8	Band 4.1	0.324149	0.12012	0	0.0578542	0.163875			O43290	U4/U6.U5 tri-snRNP-associated protein 1	0.2442	0.0922509	0	0.168226	0.12331			Q15772	Striated muscle preferentially expressed protein kinase	0.111508
	Q9NYF0	Dapper homolog 1	0	0.0600601	0.111297	0.189899	0.0557066			Q8N9H8	Exonuclease mut-7 homolog	0	0.0461255	0.211752	0.128939	0.111354			A0A3B3ISX9	Tenascin-X	0.111508
	Q96GP6	Scavenger receptor class F member 2	0	0.18018	0.0556483	0.217723	0.0922585			Q9UL51	Potassium/sodium hyperpolarization-activated cyclic nucleotide-gated channel 2	0	0.0922509	0.0529381	0.0725945	0.0462929			Q9P225	Dynein axonemal heavy chain 2	0.111508
	O15169	Axin-1	0.324149	0.0600601	0	0.0878842	0.172445			P29590	Protein PML	0	0.0461255	0.0529381	0.0495318	0.0287993			Q15149	Plectin	0.111508
	Q8N9H8	Exonuclease mut-7 homolog	0.648298	1.2012	2.55982	0.115708	0.983656			Q8NHY6	Zinc finger protein 28 homolog	0	0.0461255	0.105876	0.0760008	0.053084			A0A075B6F3	Dynein heavy chain 8, axonemal	0.111508
	Q9UL51	Potassium/sodium hyperpolarization-activated cyclic nucleotide-gated channel 2	0	0.0600601	0.0556483	0.0856783	0.0334749			E9PJX4	FYVE, RhoGEF and PH domain-containing protein 4	0	0.0461255	0.0529381	0.0495318	0.0287993			P21817	Ryanodine receptor 1	0.111508
	Q96A65	Exocyst complex component 4	0.486224	0.18018	0	0.0578542	0.245812			Q5T7N2	LINE-1 type transposase domain-containing protein 1	0	0.0922509	0.0529381	0.0725945	0.0462929			P20929	Nebulin	0.111508
	A0A087WYS3	Protein kinase C-binding protein 1	0	0.0600601	0.0556483	0.0578542	0.0334749			Q7Z2K8	G protein-regulated inducer of neurite outgrowth 1	0	0.0922509	0.105876	0.0990635	0.0575987			Q7Z5P9	Mucin-19	0.111508
	A0A1B0GTY3	A disintegrin and metalloproteinase with thrombospondin motifs 2	0	0.0600601	0.111297	0.201387	0.0557066			O60462	Neuropilin-2	0	0.0461255	0.0529381	0.0495318	0.0287993			F8W9J4	Dystonin	0.111508
	Q08828	Adenylate cyclase type 1	0	0.36036	0.33389	0.0578542	0.200849			A0A087WYX9	Collagen alpha-2(V) chain	0.2442	0.0461255	0	0.145163	0.12974			A6NGQ3	Non-specific serine/threonine protein kinase	0.111508
	Q14324	Myosin-binding protein C, fast-type	0.324149	0.0600601	0.166945	0.0578542	0.132841			Q9UQ05	Potassium voltage-gated channel subfamily H member 4	0	0.138376	0.105876	0.122126	0.072358			F8WD19	Protein downstream neighbor of Son	0.0892061
	A0A087WTA8	Collagen alpha-2(I) chain	0	0.0600601	0.0556483	0.220664	0.0334749			O75420	GRB10-interacting GYF protein 1	0	0.138376	0.105876	0.122126	0.072358			Q6P1N9	Putative deoxyribonuclease TATDN1	0.0892061
	P01133	Pro-epidermal growth factor	0	0.12012	0.0556483	0.0578542	0.060114			A0A1B0GTY3	A disintegrin and metalloproteinase with thrombospondin motifs 2	0.2442	0.138376	0.0529381	0.145172	0.095812			P30304	M-phase inducer phosphatase 1	0.0892061
	P02452	Collagen alpha-1(I) chain	0	0.0600601	0.111297	0.0578542	0.0557066			Q5T0Z8	Uncharacterized protein C6orf132	0.2442	0	0.0529381	0.148569	0.128464			P07357	Complement component C8 alpha chain	0.0892061
	P02458	Collagen alpha-1(II) chain	0	0.12012	0.166945	0.146619	0.0861123			Q14324	Myosin-binding protein C, fast-type	0	0.0922509	0.0529381	0.0725945	0.0462929			P04264	Keratin, type II cytoskeletal 1	0.0892061
	E7ESC9	WD repeat-containing protein 17	0.324149	0	0.0556483	0.113502	0.173331			P35251	Replication factor C subunit 1	0	0.0922509	0.0529381	0.0725945	0.0462929			A0A0U1RR70	Serine/threonine-protein kinase DCLK2	0.0892061
	Q92954	Proteoglycan 4	0	0.0600601	0.0556483	0.0856783	0.0334749			P02452	Collagen alpha-1(I) chain	0	0.138376	0.0529381	0.0956572	0.0698214			H7BY33	Coiled-coil domain-containing protein 88B	0.0892061
	Q9BXX3	Ankyrin repeat domain-containing protein 30A	0	0.0600601	0.111297	0.189899	0.0557066			Q8NET4	Retrotransposon Gag-like protein 9	0	0.0922509	0.105876	0.0990635	0.0575987			A0A2R8Y4Y7	Paraplegin	0.0892061
	Q86US8	Telomerase-binding protein EST1A	0	0.18018	0.0556483	0.117914	0.0922585			Q14692	Ribosome biogenesis protein BMS1 homolog	0	0.0922509	0.105876	0.0990635	0.0575987			P13639	Elongation factor 2	0.0892061
	Q13224	Glutamate receptor ionotropic, NMDA 2B	0.324149	0	0.0556483	0.0856783	0.173331			Q14678	KN motif and ankyrin repeat domain-containing protein 1	0.2442	0	0.105876	0.175038	0.122459			E9PJX4	FYVE, RhoGEF and PH domain-containing protein 4	0.0892061
	Q13796	Protein Shroom2	0	0.0600601	0.111297	0.0578542	0.0557066			Q92954	Proteoglycan 4	0	0.138376	0.0529381	0.0956572	0.0698214			F5GZK2	Collagen alpha-1(XXI) chain	0.0892061
	H0YIQ2	YLP motif-containing protein 1 (Fragment)	0	0.0600601	0.166945	0.189899	0.0845598			Q5VZK9	F-actin-uncapping protein LRRC16A	0	0.0461255	0.0529381	0.0495318	0.0287993			D3DQV9	Eukaryotic translation initiation factor 4 gamma 2 (Fragment)	0.0892061
	Q9BYB0	SH3 and multiple ankyrin repeat domains protein 3	0.324149	0.0600601	0.0556483	0.143533	0.153761			Q6PL18	ATPase family AAA domain-containing protein 2	0	0.0461255	0.105876	0.0760008	0.053084			O43147	Small G protein signaling modulator 2	0.0892061
	Q8TCU6	Phosphatidylinositol 3,4,5-trisphosphate-dependent Rac exchanger 1 protein	0	0.0600601	0.0556483	0.0856783	0.0334749			Q9BXX3	Ankyrin repeat domain-containing protein 30A	0	0.0461255	0.0529381	0.0495318	0.0287993			A0A087WYS3	Protein kinase C-binding protein 1	0.0892061
	Q15058	Kinesin-like protein KIF14	0	0.0600601	0.0556483	0.0878842	0.0334749			F5H8B4	Histone demethylase UTY	0.2442	0	0.105876	0.175038	0.122459			O43896	Kinesin-like protein KIF1C	0.0892061
	Q16363	Laminin subunit alpha-4	0.486224	0.12012	0.0556483	0.0578542	0.23223			A1KZ92	Peroxidasin-like protein	0	0.0922509	0.105876	0.0990635	0.0575987			Q96Q06	Perilipin-4	0.0892061
	Q460N5	Protein mono-ADP-ribosyltransferase PARP14	0	0.0600601	0.0556483	0.183718	0.0334749			Q14031	Collagen alpha-6(IV) chain	0	0.0461255	0.0529381	0.0495318	0.0287993			Q6IQ55	Tau-tubulin kinase 2	0.0892061
	P16157	Ankyrin-1	0	0.0600601	0.0556483	0.347125	0.0334749			Q9Y6X0	SET-binding protein	0.3663	0	0.0529381	0.209619	0.197979			P02452	Collagen alpha-1(I) chain	0.0892061
	Q9Y4B5	Microtubule cross-linking factor 1	0	0.18018	0.222593	0.0856783	0.118189			Q17RW2	Collagen alpha-1(XXIV) chain	0.2442	0.184502	0	0.214351	0.127304			Q9H7N4	Splicing factor, arginine/serine-rich 19	0.0892061
	Q7Z2Z1	Treslin	0	0.0600601	0.0556483	0.0578542	0.0334749			Q70Z35	Phosphatidylinositol 3,4,5-trisphosphate-dependent Rac exchanger 2 protein	0	0.0461255	0.0529381	0.0495318	0.0287993			K7ESB7	Dedicator of cytokinesis protein 6 (Fragment)	0.0892061
	Q5VZ89	DENN domain-containing protein 4C	0	0.0600601	0.0556483	0.333202	0.0334749			Q02880	DNA topoisomerase 2-beta	0.2442	0.0922509	0	0.168226	0.12331			Q07092	Collagen alpha-1(XVI) chain	0.0892061
	Q8NEV8	Exophilin-5	0	0.0600601	0.111297	0.0578542	0.0557066			Q8TCU6	Phosphatidylinositol 3,4,5-trisphosphate-dependent Rac exchanger 1 protein	0.2442	0.0461255	0	0.145163	0.12974			C9J5P6	Nitric oxide synthase	0.0892061
	P35579	Myosin-9	0	0.12012	0.111297	1.46977	0.0669498			Q15058	Kinesin-like protein KIF14	0.2442	0.0461255	0.158814	0.149713	0.0993505			Q7Z3T8	Zinc finger FYVE domain-containing protein 16	0.0892061
	Q15643	Thyroid receptor-interacting protein 11	0	0.12012	0.0556483	0.192105	0.060114			Q9ULL0	Acrosomal protein KIAA1210	0	0.0461255	0.0529381	0.0495318	0.0287993			Q13796	Protein Shroom2	0.0892061
	Q9UHV7	Mediator of RNA polymerase II transcription subunit 13	0.324149	0	0.111297	0.117914	0.164705			Q9HCM1	Retroelement silencing factor 1	0	0.0461255	0.0529381	0.0495318	0.0287993			Q5H9F3	BCL-6 corepressor-like protein 1	0.0892061
	E7EVA0	Microtubule-associated protein	0.324149	0	0.0556483	0.0856783	0.173331			Q9BY89	Uncharacterized protein KIAA1671	0.2442	0.0461255	0	0.145163	0.12974			G5E9G7	Neurexin 2, isoform CRA_a	0.0892061
	A0A1B0GWD8	Sperm flagellar protein 2	0.486224	0.900901	0.834725	0.222135	0.222781			S4R410	Zinc finger SWIM domain-containing protein 8	0	0.0461255	0.0529381	0.0495318	0.0287993			Q9BYB0	SH3 and multiple ankyrin repeat domains protein 3	0.0892061
	Q5VU43	Myomegalin	0	0.0600601	0.0556483	0.0578542	0.0334749			#N/A						#DIV/0!			Q5TIG5	Afadin	0.0892061
	Q9Y490	Talin-1	0.324149	0.0600601	0.111297	0.991492	0.140044			Q460N5	Protein mono-ADP-ribosyltransferase PARP14	0	0.0922509	0.0529381	0.0725945	0.0462929			Q460N5	Protein mono-ADP-ribosyltransferase PARP14	0.0892061
	P02751	Fibronectin	0	0.0600601	0.166945	3.39113	0.0845598			P16157	Ankyrin-1	0	0.369004	0.529381	0.449192	0.271455			Q4ZHG4	Fibronectin type III domain-containing protein 1	0.0892061
	H3BRD5	Unconventional myosin-IXa	0.324149	0	0.0556483	0.189899	0.173331			A0A0A0MTH9	TATA-binding protein-associated factor 172	0	0.0461255	0.0529381	0.0495318	0.0287993			Q9UGU0	Transcription factor 20	0.0892061
	P02549	Spectrin alpha chain, erythrocytic 1	0	0.0600601	0.0556483	0.42398	0.0334749			Q9ULL5	Proline-rich protein 12	0	0.0461255	0.0529381	0.0495318	0.0287993			P12882	Myosin-1	0.0892061
	P21333	Filamin-A	0	0.18018	0.0556483	2.99077	0.0922585			A0A494C071	PWWP domain-containing 4	0	0.138376	0.0529381	0.0956572	0.0698214			Q9UKX3	Myosin-13	0.0892061
	A0A669KBI7	[Histone H3]-lysine(4) N-trimethyltransferase	0.486224	1.68168	0.66778	0.115708	0.644215			P13533	Myosin-6	0.4884	0	0.0529381	0.270669	0.268007			P13533	Myosin-6	0.0892061
	Q86UK0	Glucosylceramide transporter ABCA12	5.67261	5.64565	3.56149	0.0856783	1.21115			Q9P2D3	HEAT repeat-containing protein 5B	0	0.0461255	0.0529381	0.0495318	0.0287993			Q14008	Cytoskeleton-associated protein 5	0.0892061
	A0A0G2JNU3	Transcription factor TFIIIB component B'' homolog	0	0.0600601	0.111297	0.0856783	0.0557066			P35579	Myosin-9	1.0989	2.49077	2.69984	2.09651	0.870252			Q9NY46	Sodium channel protein type 3 subunit alpha	0.0892061
	A0A590UJS4	Nipped-B protein	4.05186	2.64264	1.5025	0.171357	1.27704			E9PN67	Ninein	0.2442	0.0461255	0	0.145163	0.12974			F8W9F9	Non-specific serine/threonine protein kinase	0.0892061
	O95071	E3 ubiquitin-protein ligase UBR5	0.486224	0	0.111297	0.217723	0.254745			Q5H9R4	Armadillo repeat-containing X-linked protein 4	0.3663	0.138376	0	0.252338	0.184965			Q8NF50	Dedicator of cytokinesis protein 8	0.0892061
	H9KVB4	Trinucleotide repeat-containing gene 18 protein	0	0.12012	0.111297	0.171357	0.0669498			O60522	Tudor domain-containing protein 6	0	0.0461255	0.0529381	0.0495318	0.0287993			H0Y6I0	Golgin subfamily A member 4 (Fragment)	0.0892061
	A0A6Q8PGB1	Centrosomal protein of 290 kDa	2.43112	2.58258	1.05732	0.0578542	0.840308			Q12789	General transcription factor 3C polypeptide 1	0	0.0461255	0.0529381	0.0495318	0.0287993			Q13402	Unconventional myosin-VIIa	0.0892061
	H0Y4W2	Transformation/transcription domain-associated protein	0.324149	0.3003	0.278242	0.217723	0.0229596			Q5H8C1	FRAS1-related extracellular matrix protein 1	0	0.0922509	0.0529381	0.0725945	0.0462929			A0A7P0T8V8	C2 domain-containing protein 3	0.0892061
	Q8N3K9	Cardiomyopathy-associated protein 5	0	0.0600601	0.111297	0.0578542	0.0557066			E7EVA0	Microtubule-associated protein	0.2442	0.0461255	0	0.145163	0.12974			Q5VU43	Myomegalin	0.0892061
	P98160	Basement membrane-specific heparan sulfate proteoglycan core protein	0	0.0600601	0.0556483	0.0578542	0.0334749			O95180	Voltage-dependent T-type calcium channel subunit alpha-1H	0	0.0461255	0.105876	0.0760008	0.053084			P46821	Microtubule-associated protein 1B	0.0892061
	Q8TD57	Dynein axonemal heavy chain 3	0	0.42042	0.33389	0.117914	0.222007			Q8IVL1	Neuron navigator 2	0	0.0461255	0.0529381	0.0495318	0.0287993			O00763	Acetyl-CoA carboxylase 2	0.0892061
	Q9C0G6	Dynein axonemal heavy chain 6	0.324149	0.840841	0.389538	0.0578542	0.281342			Q9Y490	Talin-1	0.2442	1.98339	2.06458	1.43073	1.02836			O15021	Microtubule-associated serine/threonine-protein kinase 4	0.0892061
	Q9P225	Dynein axonemal heavy chain 2	0	0.0600601	0.0556483	0.245547	0.0334749			P02751	Fibronectin	4.1514	2.30627	2.2234	2.89369	1.09			O15018	PDZ domain-containing protein 2	0.0892061
	Q9P2P6	StAR-related lipid transfer protein 9	0	0.24024	0.33389	0.0578542	0.172225			P02549	Spectrin alpha chain, erythrocytic 1	0	0.184502	0.26469	0.224596	0.135728			Q8TDX9	Polycystic kidney disease protein 1-like 1	0.0892061
	Q15149	Plectin	0	0.0600601	0.0556483	0.145738	0.0334749			P21333	Filamin-A	1.3431	3.22878	3.86448	2.81212	1.31131			E9PGC8	Microtubule-associated protein 1A	0.0892061
	A0A0U1RRH1	Ryanodine receptor 3	0	0.24024	0.222593	0.0578542	0.1339			Q02388	Collagen alpha-1(VII) chain	0.3663	0.0922509	0.105876	0.188142	0.15444			Q99715	Collagen alpha-1(XII) chain	0.0892061
	A0A0A0MTC1	E3 ubiquitin-protein ligase RNF213	0	0.3003	0.33389	0.173563	0.183844			A0A590UJS4	Nipped-B protein	0.3663	0.0461255	0	0.206213	0.199506			Q9P2D1	Chromodomain-helicase-DNA-binding protein 7	0.0892061
	C9JG08	Uncharacterized protein C2orf16	0	0.36036	0.33389	0.0856783	0.200849			Q9UQ35	Serine/arginine repetitive matrix protein 2	0.3663	0.0922509	0	0.229276	0.190521			Q96T58	Msx2-interacting protein	0.0892061
	Q8IVF2	Protein AHNAK2	0	0.24024	0.222593	0.117914	0.1339			Q14573	Inositol 1,4,5-trisphosphate receptor type 3	0	0.0461255	0.0529381	0.0495318	0.0287993			P20930	Filaggrin	0.0892061
	Q09666	Neuroblast differentiation-associated protein AHNAK	0	0.0600601	0.111297	0.115708	0.0557066			A0A0C4DFX4	Uncharacterized protein (Fragment)	0	0.0461255	0.0529381	0.0495318	0.0287993			P98160	Basement membrane-specific heparan sulfate proteoglycan core protein	0.0892061
	G3V5X4	Nesprin-2	0	0.0600601	0.0556483	0.252165	0.0334749			A0A7P0TAC5	Huntingtin	0.2442	0	0.0529381	0.148569	0.128464			Q8TD57	Dynein axonemal heavy chain 3	0.0892061
	Q7Z5P9	Mucin-19	0	0.24024	0.0556483	0.303172	0.125755			P12111	Collagen alpha-3(VI) chain	0.2442	0.0922509	0.0529381	0.129796	0.101008			Q12955	Ankyrin-3	0.0892061
	A0A7P0MQR8	Microtubule-actin cross-linking factor 1, isoforms 1/2/3/5	0	0.0600601	0.111297	0.143533	0.0557066			Q15772	Striated muscle preferentially expressed protein kinase	0.2442	0.0461255	0	0.145163	0.12974			Q7Z6Z7	E3 ubiquitin-protein ligase HUWE1	0.0892061
	F8W9J4	Dystonin	0.486224	0	0.166945	0.333202	0.247057			P46013	Proliferation marker protein Ki-67	0	0.138376	0.158814	0.148595	0.086398			Q9P2P6	StAR-related lipid transfer protein 9	0.0892061
	A6NGQ3	Non-specific serine/threonine protein kinase	0	0.0600601	0.0556483	0.117914	0.0334749			A0A5F9ZHR8	Ankyrin-2	0.2442	0.0922509	0	0.168226	0.12331			Q8TE73	Dynein axonemal heavy chain 5	0.0892061
	Q8WXI7	Mucin-16	0	0.540541	0.389538	0.0578542	0.278904			P20930	Filaggrin	0	0.138376	0.0529381	0.0956572	0.0698214			C9JG08	Uncharacterized protein C2orf16	0.0892061
	Q8WZ42	Titin	0	0.12012	0.166945	1.04062	0.0861123			Q8TCU4	Alstrom syndrome protein 1	0.2442	0.138376	0	0.191288	0.122461			Q8IVF2	Protein AHNAK2	0.0892061
										P78527	DNA-dependent protein kinase catalytic subunit	0.2442	0.0461255	0.105876	0.132067	0.101602			Q5CZC0	Fibrous sheath-interacting protein 2	0.0892061
										Q8TD57	Dynein axonemal heavy chain 3	0.3663	0	0.105876	0.236088	0.188506			Q8WXI7	Mucin-16	0.0892061
										Q9C0G6	Dynein axonemal heavy chain 6	0.3663	0.0461255	0.105876	0.172767	0.170246			A0A5H1ZRS2	Immunoglobulin kappa variable 2D-28	0.0669045
										Q12955	Ankyrin-3	0	0.0922509	0.0529381	0.0725945	0.0462929			P01619	Immunoglobulin kappa variable 3-20	0.0669045
										Q7Z6Z7	E3 ubiquitin-protein ligase HUWE1	0.2442	0.138376	0.105876	0.162818	0.0723286			V9GYM3	Apolipoprotein A-II	0.0669045
										Q9P225	Dynein axonemal heavy chain 2	0.2442	0.184502	0.211752	0.213485	0.0298869			P68871	Hemoglobin subunit beta	0.0669045
										Q9P2P6	StAR-related lipid transfer protein 9	0.2442	0.138376	0.105876	0.162818	0.0723286			A0A087WUL2	Proteasome chain 13 (Fragment)	0.0669045
										Q9NZJ4	Sacsin	0.2442	0.0461255	0	0.145163	0.12974			U3KQU7	Conserved oligomeric Golgi complex subunit 5 (Fragment)	0.0669045
										A0A669KB38	Dynein heavy chain 10, axonemal	0.2442	0.0922509	0.0529381	0.129796	0.101008			Q0P641	Uncharacterized protein C2orf80	0.0669045
										Q15149	Plectin	0.610501	0.276753	0.105876	0.331043	0.256656			Q2TAM9	Tumor suppressor candidate gene 1 protein	0.0669045
										Q4G0P3	Hydrocephalus-inducing protein homolog	0.2442	0	0.0529381	0.148569	0.128464			E7EUT5	Glyceraldehyde-3-phosphate dehydrogenase	0.0669045
										A0A0A0MTC1	E3 ubiquitin-protein ligase RNF213	0	0.0461255	0.105876	0.0760008	0.053084			P21796	Voltage-dependent anion-selective channel protein 1	0.0669045
										Q8IVF2	Protein AHNAK2	0.3663	0	0.105876	0.236088	0.188506			A0A494C155	5'-AMP-activated protein kinase subunit gamma-2 (Fragment)	0.0669045
										Q09666	Neuroblast differentiation-associated protein AHNAK	0.3663	0.230627	0.105876	0.234268	0.13025			F8VV63	Uncharacterized protein C12orf42	0.0669045
										P20929	Nebulin	0.3663	0.184502	0.211752	0.254185	0.0980463			Q96J88	Epithelial-stromal interaction protein 1	0.0669045
										G3V5X4	Nesprin-2	0	0.0922509	0.105876	0.0990635	0.0575987			A0A044PY82	Uncharacterized protein MISP3	0.0669045
										Q7Z5P9	Mucin-19	0	0.0922509	0.105876	0.0990635	0.0575987			P27169	Serum paraoxonase/arylesterase 1	0.0669045
										F8W9J4	Dystonin	0.2442	0.0922509	0.105876	0.147442	0.0840712			E9PH60	Protein Wnt	0.0669045
										A6NGQ3	Non-specific serine/threonine protein kinase	0.3663	0.184502	0.0529381	0.201247	0.157351			A0A087X2F1	Zinc finger and SCAN domain-containing protein 26	0.0669045
										Q8WZ42	Titin	1.0989	0.276753	0.158814	0.511489	0.51212			A0A0A0MSF4	BTB/P	0.0669045
																			Q9Y617	Phosphoserine aminotransferase	0.0669045
																			A0A7I2V5B2	NADH dehydrogenase [ubiquinone] 1 alpha subcomplex subunit 10, mitochondrial	0.0669045
																			Q8NG68	Tubulin--tyrosine ligase	0.0669045
																			Q9NWT1	p21-activated protein kinase-interacting protein 1	0.0669045
																			Q66PJ3	ADP-ribosylation factor-like protein 6-interacting protein 4	0.0669045
																			A0A7P0T9E5	Serine/threonine-protein kinase VRK1	0.0669045
																			Q92552	28S ribosomal protein S27, mitochondrial	0.0669045
																			Q8IX33	Hepatocellular carcinoma-associated antigen HCA108	0.0669045
																			P29622	Kallistatin	0.0669045
																			Q8IY84	Serine/threonine-protein kinase NIM1	0.0669045
																			Q8IV32	Coiled-coil domain-containing protein 71	0.0669045
																			A6NNJ1	Putative protein FAM90A9P	0.0669045
																			Q6KB66	Keratin, type II cytoskeletal 80	0.0669045
																			Q86Y22	Collagen alpha-1(XXIII) chain	0.0669045
																			H3BLT8	Coiled-coil domain containing 78, isoform CRA_a	0.0669045
																			O00232	26S proteasome non-ATPase regulatory subunit 12	0.0669045
																			P04004	Vitronectin	0.0669045
																			Q6K0P9	Pyrin and HIN domain-containing protein 1	0.0669045
																			Q9NYB9	Abl interactor 2	0.0669045
																			Q9H8X2	Inositol-pentakisphosphate 2-kinase	0.0669045
																			Q14781	Chromobox protein homolog 2	0.0669045
																			A6NHZ5	Leucine-rich repeat-containing protein 14B	0.0669045
																			Q9UHR4	Brain-specific angiogenesis inhibitor 1-associated protein 2-like protein 1	0.0669045
																			Q15223	Nectin-1	0.0669045
																			Q9BR77	Coiled-coil domain-containing protein 77	0.0669045
																			Q15554	Telomeric repeat-binding factor 2	0.0669045
																			O75908	Sterol	0.0669045
																			A0A7N4I3A3	Cytochrome P450 27C1	0.0669045
																			A0A024QZ33	Coiled-coil domain-containing protein 55	0.0669045
																			E9PP49	Collagen alpha-2(VIII) chain	0.0669045
																			P98077	SHC-transforming protein 2	0.0669045
																			P35527	Keratin, type I cytoskeletal 9	0.0669045
																			Q96PD5	N-acetylmuramoyl-L-alanine amidase	0.0669045
																			Q9H9T3	Elongator complex protein 3	0.0669045
																			Q9BYE2	Transmembrane protease serine 13	0.0669045
																			Q8NDF8	Terminal nucleotidyltransferase 4B	0.0669045
																			A8MWQ5	Collagen alpha-1(XXV) chain	0.0669045
																			Q14050	Collagen alpha-3(IX) chain	0.0669045
																			Q6AZY7	Scavenger receptor class A member 3	0.0669045
																			Q02383	Semenogelin-2	0.0669045
																			H0YBI6	Thioredoxin-disulfide reductase	0.0669045
																			O15240	Neurosecretory protein VGF	0.0669045
																			W4VSQ9	Cdc42-interacting protein 4	0.0669045
																			Q6P3X8	PiggyBac transposable element-derived protein 2	0.0669045
																			Q9UH65	Switch-associated protein 70	0.0669045
																			O76031	ATP-dependent Clp protease ATP-binding subunit clpX-like, mitochondrial	0.0669045
																			P48065	Sodium- and chloride-dependent betaine transporter	0.0669045
																			O95834	Echinoderm microtubule-associated protein-like 2	0.0669045
																			A0A0J9YX86	Golgin subfamily A member 8Q	0.0669045
																			Q9NTW7	Zinc finger protein 64	0.0669045
																			Q14435	Polypeptide N-acetylgalactosaminyltransferase 3	0.0669045
																			C9JLR9	Zinc finger translocation-associated protein	0.0669045
																			B4DKV7	Epidermal growth factor receptor kinase substrate 8-like protein 1	0.0669045
																			A0A1C7CYX9	Dihydropyrimidinase-related protein 2	0.0669045
																			Q6ZVT0	Inactive polyglycylase TTLL10	0.0669045
																			Q9Y3L3	SH3 domain-binding protein 1	0.0669045
																			Q0VGE8	Zinc finger protein 816	0.0669045
																			P49915	GMP synthase [glutamine-hydrolyzing]	0.0669045
																			M0R088	Serine/arginine repetitive matrix protein 1 (Fragment)	0.0669045
																			H0Y718	Kinesin-like protein (Fragment)	0.0669045
																			A0A0A0MQT7	Collagen alpha-1(XIV) chain	0.0669045
																			P48378	DNA-binding protein RFX2	0.0669045
																			P78563	Double-stranded RNA-specific editase 1	0.0669045
																			O60583	Cyclin-T2	0.0669045
																			Q96JG8	Melanoma-associated antigen D4	0.0669045
																			Q02447	Transcription factor Sp3	0.0669045
																			Q5T2B5	Cullin-2	0.0669045
																			A0A0G2JP21	Golgin subfamily A member 6-like protein 22	0.0669045
																			P35711	Transcription factor S	0.0669045
																			Q5T3J3	Ligand-dependent nuclear receptor-interacting factor 1	0.0669045
																			A0A2R8YCW8	Band 4.1	0.0669045
																			A0A1B0GVM0	Brain-enriched guanylate kinase-associated protein	0.0669045
																			P49619	Diacylglycerol kinase gamma	0.0669045
																			P22735	Protein-glutamine gamma-glutamyltransferase K	0.0669045
																			Q9NYF0	Dapper homolog 1	0.0669045
																			P35712	Transcription factor S	0.0669045
																			Q68DC2	Ankyrin repeat and SAM domain-containing protein 6	0.0669045
																			Q96GP6	Scavenger receptor class F member 2	0.0669045
																			Q16584	Mitogen-activated protein kinase kinase kinase 11	0.0669045
																			B1AL46	NUT family member 2E	0.0669045
																			Q96AA8	Janus kinase and microtubule-interacting protein 2	0.0669045
																			O15169	Axin-1	0.0669045
																			E9PB18	Endosome/lysosome-associated apoptosis and autophagy regulator 1 (Fragment)	0.0669045
																			Q9H3T2	Semaphorin-6C	0.0669045
																			A0FGR9	Extended synaptotagmin-3	0.0669045
																			Q7Z2K6	Endoplasmic reticulum metallopeptidase 1	0.0669045
																			O60296	Trafficking kinesin-binding protein 2	0.0669045
																			O94967	WD repeat-containing protein 47	0.0669045
																			Q9Y5H9	Protocadherin alpha-2	0.0669045
																			Q96DY7	Mdm2-binding protein	0.0669045
																			Q15424	Scaffold attachment factor B1	0.0669045
																			E9PJP2	Protein S	0.0669045
																			Q9BRR8	G patch domain-containing protein 1	0.0669045
																			Q9NY74	Ewing's tumor-associated antigen 1	0.0669045
																			Q6P1N0	Coiled-coil and C2 domain-containing protein 1A	0.0669045
																			P13671	Complement component C6	0.0669045
																			Q5T7W0	Zinc finger protein 618	0.0669045
																			Q8N6Y1	Protocadherin-20	0.0669045
																			Q9UK96	F-box only protein 10	0.0669045
																			Q6UXZ4	Netrin receptor UNC5D	0.0669045
																			Q01831	DNA repair protein complementing XP-C cells	0.0669045
																			A6NC57	Ankyrin repeat domain-containing protein 62	0.0669045
																			A0A087WYX9	Collagen alpha-2(V) chain	0.0669045
																			A0A2R8Y438	Ankyrin repeat domain-containing protein 11 (Fragment)	0.0669045
																			A0A087X0S5	Collagen alpha-1(VI) chain	0.0669045
																			Q2KHM9	Protein moonraker	0.0669045
																			Q86YT6	E3 ubiquitin-protein ligase MIB1	0.0669045
																			Q8TEH3	DENN domain-containing protein 1A	0.0669045
																			A0A7I2V5Y5	Kinesin-like protein	0.0669045
																			Q8WX94	NACHT, LRR and PYD domains-containing protein 7	0.0669045
																			P57679	Ellis-van Creveld syndrome protein	0.0669045
																			Q9P2Q2	FERM domain-containing protein 4A	0.0669045
																			Q9UDT6	CAP-Gly domain-containing linker protein 2	0.0669045
																			Q2UY09	Collagen alpha-1(XXVIII) chain	0.0669045
																			I3L2J8	Centrosomal protein of 131 kDa	0.0669045
																			Q7Z7G0	Target of Nesh-SH3	0.0669045
																			O95696	Bromodomain-containing protein 1	0.0669045
																			H3BLT9	NLR family CARD domain-containing protein 3	0.0669045
																			Q9C0D4	Zinc finger protein 518B	0.0669045
																			Q9NX05	Constitutive coactivator of PPAR-gamma-like protein 2	0.0669045
																			Q9NPG3	Ubinuclein-1	0.0669045
																			Q9HD43	Receptor-type tyrosine-protein phosphatase H	0.0669045
																			A0A1W2PQQ1	NHS-like protein 2	0.0669045
																			Q8IZS8	Voltage-dependent calcium channel subunit alpha-2/delta-3	0.0669045
																			Q5T0Z8	Uncharacterized protein C6orf132	0.0669045
																			P51841	Retinal guanylyl cyclase 2	0.0669045
																			Q9BY07	Electrogenic sodium bicarbonate cotransporter 4	0.0669045
																			Q9HAU0	Pleckstrin homology domain-containing family A member 5	0.0669045
																			Q6ZU80	Centrosomal protein of 128 kDa	0.0669045
																			Q8NCX0	Coiled-coil domain-containing protein 150	0.0669045
																			Q8TBY9	Cilia- and flagella-associated protein 251	0.0669045
																			P49641	Alpha-mannosidase 2x	0.0669045
																			O75145	Liprin-alpha-3	0.0669045
																			Q66GS9	Centrosomal protein of 135 kDa	0.0669045
																			Q9UDY2	Tight junction protein Z	0.0669045
																			Q15678	Tyrosine-protein phosphatase non-receptor type 14	0.0669045
																			O75128	Protein cordon-bleu	0.0669045
																			Q9P218	Collagen alpha-1(XX) chain	0.0669045
																			Q9P2M7	Cingulin	0.0669045
																			Q2VIQ3	Chromosome-associated kinesin KIF4B	0.0669045
																			Q9UPT8	Zinc finger CCCH domain-containing protein 4	0.0669045
																			A0A0A0MQU5	Myosin-binding protein C, cardiac-type	0.0669045
																			Q2NKX8	DNA excision repair protein ERCC-6-like	0.0669045
																			Q5TCY1	Tau-tubulin kinase 1	0.0669045
																			Q6ZU65	Ubinuclein-2	0.0669045
																			Q9BQG0	Myb-binding protein 1A	0.0669045
																			A0A0A0MT33	SR-related and CTD-associated factor 8	0.0669045
																			Q9UMD9	Collagen alpha-1(XVII) chain	0.0669045
																			Q92954	Proteoglycan 4	0.0669045
																			Q86UU1	Pleckstrin homology-like domain family B member 1	0.0669045
																			G3V599	Melanoma inhibitory activity protein 2	0.0669045
																			Q96J65	ATP-binding cassette sub-family C member 12	0.0669045
																			Q6TFL3	Coiled-coil domain-containing protein 171	0.0669045
																			Q76L83	Putative Polycomb group protein ASXL2	0.0669045
																			Q7Z591	Microtubule organization protein AKNA	0.0669045
																			Q15021	Condensin complex subunit 1	0.0669045
																			Q9BXX3	Ankyrin repeat domain-containing protein 30A	0.0669045
																			Q86US8	Telomerase-binding protein EST1A	0.0669045
																			H0YNH8	Uveal autoantigen with coiled-coil domains and ankyrin repeats	0.0669045
																			Q9P227	Rho GTPase-activating protein 23	0.0669045
																			A0A7I2V4X9	Transcriptional activator GLI3	0.0669045
																			Q14031	Collagen alpha-6(IV) chain	0.0669045
																			Q76L82	Additional sex combs like 1 (Drosophila), isoform CRA_d	0.0669045
																			Q6DHV5	Protein CC2D2B	0.0669045
																			Q5TGY3	AT-hook DNA-binding motif-containing protein 1	0.0669045
																			O15438	ATP-binding cassette sub-family C member 3	0.0669045
																			Q9UIG0	Tyrosine-protein kinase BAZ1B	0.0669045
																			O14514	Adhesion G protein-coupled receptor B1	0.0669045
																			Q9Y6X0	SET-binding protein	0.0669045
																			Q17RW2	Collagen alpha-1(XXIV) chain	0.0669045
																			H7BYP1	Transient receptor potential cation channel subfamily M member 3	0.0669045
																			P39060	Collagen alpha-1(XVIII) chain	0.0669045
																			H0YIQ2	YLP motif-containing protein 1 (Fragment)	0.0669045
																			P20908	Collagen alpha-1(V) chain	0.0669045
																			R4GMW8	BIVM-ERCC5 readthrough	0.0669045
																			Q9P2K8	eIF-2-alpha kinase GCN2	0.0669045
																			P29375	Lysine-specific demethylase 5A	0.0669045
																			Q9Y5S2	Serine/threonine-protein kinase MRCK beta	0.0669045
																			Q5SRE5	Nucleoporin NUP188	0.0669045
																			O14646	Chromodomain-helicase-DNA-binding protein 1	0.0669045
																			Q9BY89	Uncharacterized protein KIAA1671	0.0669045
																			P11137	Microtubule-associated protein 2	0.0669045
																			Q5JPF3	Ankyrin repeat domain-containing protein 36C	0.0669045
																			Q16363	Laminin subunit alpha-4	0.0669045
																			A0A669KAV7	Protein Wiz	0.0669045
																			E9PAV3	Nascent polypeptide-associated complex subunit alpha, muscle-specific form	0.0669045
																			P16157	Ankyrin-1	0.0669045
																			Q9P2P1	Protein NYNRIN	0.0669045
																			A0A1U9X989	N	0.0669045
																			Q8N7Z5	Ankyrin repeat domain-containing protein 31	0.0669045
																			Q9ULL5	Proline-rich protein 12	0.0669045
																			H0Y966	Centrosomal protein of 192 kDa (Fragment)	0.0669045
																			P21675	Transcription initiation factor TFIID subunit 1	0.0669045
																			P10586	Receptor-type tyrosine-protein phosphatase F	0.0669045
																			Q2TAZ0	Autophagy-related protein 2 homolog A	0.0669045
																			A0A6I8PIX7	Supervillin	0.0669045
																			Q8TDM6	Disks large homolog 5	0.0669045
																			Q8TF72	Protein Shroom3	0.0669045
																			Q14966	Zinc finger protein 638	0.0669045
																			Q8NEV8	Exophilin-5	0.0669045
																			Q9Y566	SH3 and multiple ankyrin repeat domains protein 1	0.0669045
																			P35579	Myosin-9	0.0669045
																			P35749	Myosin-11	0.0669045
																			Q15643	Thyroid receptor-interacting protein 11	0.0669045
																			Q7Z406	Myosin-14	0.0669045
																			P48634	Protein PRRC2A	0.0669045
																			M0R300	Unconventional myosin-IXb (Fragment)	0.0669045
																			Q12789	General transcription factor 3C polypeptide 1	0.0669045
																			Q9C0F0	Putative Polycomb group protein ASXL3	0.0669045
																			O75643	U5 small nuclear ribonucleoprotein 200 kDa helicase	0.0669045
																			Q9P0X4	Voltage-dependent T-type calcium channel subunit alpha-1I	0.0669045
																			E7EVA0	Microtubule-associated protein	0.0669045
																			Q3T8J9	G	0.0669045
																			P12259	Coagulation factor V	0.0669045
																			Q07283	Trichohyalin	0.0669045
																			Q13023	A-kinase anchor protein 6	0.0669045
																			Q96RV3	Pecanex-like protein 1	0.0669045
																			Q9P212	1-phosphatidylinositol 4,5-bisphosphate phosphodiesterase epsilon-1	0.0669045
																			O95180	Voltage-dependent T-type calcium channel subunit alpha-1H	0.0669045
																			P49327	Fatty acid synthase	0.0669045
																			Q5UIP0	Telomere-associated protein RIF1	0.0669045
																			Q15652	Probable JmjC domain-containing histone demethylation protein 2C	0.0669045
																			Q9ULT8	E3 ubiquitin-protein ligase HECTD1	0.0669045
																			F5H212	Zinc finger protein 40	0.0669045
																			Q13535	Serine/threonine-protein kinase ATR	0.0669045
																			Q7Z333	Probable helicase senataxin	0.0669045
																			Q9UKZ4	Teneurin-1	0.0669045
																			Q8TD26	Chromodomain-helicase-DNA-binding protein 6	0.0669045
																			Q12802	A-kinase anchor protein 13	0.0669045
																			O95359	Transforming acidic coiled-coil-containing protein 2	0.0669045
																			Q8NFC6	Biorientation of chromosomes in cell division protein 1-like 1	0.0669045
																			O43149	Zinc finger ZZ-type and EF-hand domain-containing protein 1	0.0669045
																			P25391	Laminin subunit alpha-1	0.0669045
																			O94915	Protein furry homolog-like	0.0669045
																			P12111	Collagen alpha-3(VI) chain	0.0669045
																			O60673	DNA polymerase zeta catalytic subunit	0.0669045
																			H3BLS7	Vacuolar protein sorting-associated protein 13D (Fragment)	0.0669045
																			P49792	E3 SUM	0.0669045
																			P46013	Proliferation marker protein Ki-67	0.0669045
																			A0A2R8Y358	Testis-expressed protein 15	0.0669045
																			Q6V1P9	Protocadherin-23	0.0669045
																			P51587	Breast cancer type 2 susceptibility protein	0.0669045
																			Q70CQ2	Ubiquitin carboxyl-terminal hydrolase 34	0.0669045
																			Q8IZT6	Abnormal spindle-like microcephaly-associated protein	0.0669045
																			H3BS19	Zinc finger protein 469	0.0669045
																			Q8N3K9	Cardiomyopathy-associated protein 5	0.0669045
																			Q86WI1	Fibrocystin-L	0.0669045
																			O95714	E3 ubiquitin-protein ligase HERC2	0.0669045
																			A0A669KB38	Dynein heavy chain 10, axonemal	0.0669045
																			Q9NR09	Baculoviral IAP repeat-containing protein 6	0.0669045
																			A0A7P0T9C4	Cytoplasmic dynein 1 heavy chain 1	0.0669045
																			A0A0U1RRH1	Ryanodine receptor 3	0.0669045
																			P58107	Epiplakin	0.0669045
																			Q4G0P3	Hydrocephalus-inducing protein homolog	0.0669045
																			G3V5X4	Nesprin-2	0.0669045
																			E5RIX6	Small EDRK-rich factor 1 (Fragment)	0.044603
																			F8VSD9	tRNA (guanine-N(7)-)-methyltransferase	0.044603
																			X5D7Y5	IQ domain-containing protein E	0.044603
																			D6RBQ1	Protein YIPF3	0.044603
																			Q5JX02	Centromere protein I (Fragment)	0.044603
																			E9PLH2	Small integral membrane protein 7	0.044603
																			F5H7P1		0.044603
																			M0R0A7	Mitogen-activated protein kinase kinase kinase 10 (Fragment)	0.044603
																			F8WBU3	Selenocysteine lyase	0.044603
																			A0A7I2V501	Dipeptidyl peptidase 4	0.044603
																			K7ENE8	FXYD domain-containing ion transport regulator	0.044603
																			E5RGV7	Cyclin-dependent kinase 16	0.044603
																			G3V2F5	Protein arginine N-methyltransferase 5	0.044603
																			K7EJB4	ERBB receptor feedback inhibitor 1	0.044603
																			I3L0Z9	Deoxyribonuclease-1	0.044603
																			Q7Z4G1	C	0.044603
																			C9JZF7	Chondroitin sulfate glucuronyltransferase (Fragment)	0.044603
																			Q5JSK7	High mobility group nucleosome-binding domain-containing protein 5 (Fragment)	0.044603
																			I3L4J0	AP-4 complex accessory subunit Tepsin (Fragment)	0.044603
																			C9JKN3	Histone deacetylase 7	0.044603
																			E5RJE1	CYFIP-related Rac1 interactor B (Fragment)	0.044603
																			E9PSF4	40S ribosomal protein S3	0.044603
																			Q5JUP3	Allograft inflammatory factor 1-like	0.044603
																			H0YMX8	Protein amnionless (Fragment)	0.044603
																			C9J5C8	Lipoma-preferred partner (Fragment)	0.044603
																			A0A2Q2TTZ9	Immunoglobulin kappa variable 1-33	0.044603
																			A0A2R8Y5H2	Diablo homolog, mitochondrial	0.044603
																			Q6NVH2	SH3 domain and tetratricopeptide repeat-containing protein 1	0.044603
																			F8VVY8	Vitamin D3 receptor (Fragment)	0.044603
																			Q9BQC6	Ribosomal protein 63, mitochondrial	0.044603
																			P62877	E3 ubiquitin-protein ligase RBX1	0.044603
																			Q9BSY4	Coiled-coil-helix-coiled-coil-helix domain-containing protein 5	0.044603
																			P01624	Immunoglobulin kappa variable 3-15	0.044603
																			I3L183	TLC domain-containing protein 3A	0.044603
																			A0A0A0MRZ8	Immunoglobulin kappa variable 3D-11	0.044603
																			A0A0C4DH38	Immunoglobulin heavy variable 5-51	0.044603
																			P01599	Immunoglobulin kappa variable 1-17	0.044603
																			E5RII6	Maestro heat-like repeat family member 5 (Fragment)	0.044603
																			C9J2J1	DCN1-like protein (Fragment)	0.044603
																			P23582	C-type natriuretic peptide	0.044603
																			E9PS76	Eukaryotic translation initiation factor 1A domain-containing protein (Fragment)	0.044603
																			P06312	Immunoglobulin kappa variable 4-1	0.044603
																			B7Z368	Uncharacterized protein encoded by LINC02881	0.044603
																			A0A1B0GTZ6	RING finger protein 227	0.044603
																			Q16143	Beta-synuclein	0.044603
																			F8VVW8	3'(2'),5'-bisphosphate nucleotidase 1 (Fragment)	0.044603
																			E9PKE7	182 kDa tankyrase-1-binding protein (Fragment)	0.044603
																			H0YCA0	Cullin-5 (Fragment)	0.044603
																			Q6ZNB5	Putative short transient receptor potential channel 2-like protein	0.044603
																			A0A2R8Y8C0	Sperm acrosome membrane-associated protein 6 (Fragment)	0.044603
																			E5RJ39	RNA-binding Raly-like protein	0.044603
																			G3V3R4	HCG1983504, isoform CRA_c	0.044603
																			Q6ZSN1	Putative uncharacterized protein FLJ45355	0.044603
																			Q9GZY4	Cytochrome c oxidase assembly factor 1 homolog	0.044603
																			E9PJ00	ATP-binding cassette sub-family G member 4 (Fragment)	0.044603
																			A0A0D9SFI6	Four and a half LIM domains protein 1 (Fragment)	0.044603
																			B7Z8K6	T cell receptor delta constant	0.044603
																			H0YNF3	SAFB-like transcription modulator (Fragment)	0.044603
																			H7C1G4	Tumor protein p63-regulated gene 1 protein (Fragment)	0.044603
																			Q5JUE9	Rap guanine nucleotide exchange factor 1 (Fragment)	0.044603
																			M0QYZ1	Lysosomal alpha-mannosidase (Fragment)	0.044603
																			J3KTG5	Nuclear prelamin A recognition factor (Fragment)	0.044603
																			A0A590UJ13	Sodium channel subunit beta-3	0.044603
																			C9JLY8	Cytospin-A (Fragment)	0.044603
																			J3KNC2	N-alpha-acetyltransferase 30 (Fragment)	0.044603
																			A0A140TA73	Beta-2-syntrophin (Fragment)	0.044603
																			X6RE90	Cyclin-dependent kinase 9 (Fragment)	0.044603
																			J3KT01	Myelin basic protein (Fragment)	0.044603
																			E7ETD8	Serine/threonine-protein phosphatase (Fragment)	0.044603
																			C9JX50	Synaptotagmin (Fragment)	0.044603
																			H3BNY0	Inactive serine protease 54 (Fragment)	0.044603
																			G3V515	mRNA decay activator protein ZFP36L1 (Fragment)	0.044603
																			E9PL71	Elongation factor 1-delta (Fragment)	0.044603
																			F8WBS4	Inactive rhomboid protein 1	0.044603
																			Q6JVE5	Epididymal-specific lipocalin-12	0.044603
																			H0Y8E3	ATP-binding cassette sub-family A member 2 (Fragment)	0.044603
																			I3L4C3	Sperm-associated antigen 7	0.044603
																			C9JYD7	Galactosylceramide sulfotransferase (Fragment)	0.044603
																			Q9NY12	H/ACA ribonucleoprotein complex subunit 1	0.044603
																			P61758	Prefoldin subunit 3	0.044603
																			P62820	Ras-related protein Rab-1A	0.044603
																			H0Y6W4	EMI domain-containing protein 1 (Fragment)	0.044603
																			H7C3L3	Ankyrin repeat domain-containing protein 54 (Fragment)	0.044603
																			Q96HE8	Transmembrane protein 80	0.044603
																			Q5JR98	Dynein light chain Tctex-type 4	0.044603
																			Q9HC57	WAP four-disulfide core domain protein 1	0.044603
																			Q96HZ4	Transcription cofactor HES-6	0.044603
																			Q8NHG8	E3 ubiquitin-protein ligase ZNRF2	0.044603
																			H3BN50	Na(+)/H(+) exchange regulatory cofactor NHE-RF2 (Fragment)	0.044603
																			P55327	Tumor protein D52	0.044603
																			D6REB9	Kynurenine/alpha-aminoadipate aminotransferase, mitochondrial (Fragment)	0.044603
																			A0A087WT18	Putative monooxygenase p33M	0.044603
																			M0R1T5	Charged multivesicular body protein 2a (Fragment)	0.044603
																			P02743	Serum amyloid P-component	0.044603
																			Q8TAE8	Growth arrest and DNA damage-inducible proteins-interacting protein 1	0.044603
																			A0A2R8Y4I9	Inactive phospholipid phosphatase 7	0.044603
																			O15522	Homeobox protein Nkx-2.8	0.044603
																			Q5T750	Skin-specific protein 32	0.044603
																			B4DV37	Basic leucine zipper transcriptional factor ATF-like 2	0.044603
																			H3BNF0	Cytosolic Fe-S cluster assembly factor NUBP2	0.044603
																			Q9NPD3	Exosome complex component RRP41	0.044603
																			E9PMH2	Peptidylprolyl isomerase (Fragment)	0.044603
																			H7C1V3	Carbohydrate-responsive element-binding protein (Fragment)	0.044603
																			Q712K3	Ubiquitin-conjugating enzyme E2 R2	0.044603
																			H0YAE5	Matrix metalloproteinase-23 (Fragment)	0.044603
																			X6R7X0	Transcription elongation factor A N-terminal and central domain-containing protein 2	0.044603
																			A0A140T9M1	MHC class I polypeptide-related sequence A	0.044603
																			E5RI36	Regulating synaptic membrane exocytosis protein 2 (Fragment)	0.044603
																			C9JDR0	Sterol-4-alpha-carboxylate 3-dehydrogenase, decarboxylating (Fragment)	0.044603
																			Q5RKV6	Exosome complex component MTR3	0.044603
																			K7EMA9	Methyl-CpG-binding domain protein 1 (Fragment)	0.044603
																			E9PCW1	Golgi SNAP receptor complex member 1	0.044603
																			A0A0G2JQD6	Extracellular serine/threonine protein kinase FAM20C (Fragment)	0.044603
																			Q8N1B3	Cyclin-Q	0.044603
																			E5RH53	Regulator of microtubule dynamics protein 1	0.044603
																			I3L0S1	Phosphoribosyl pyrophosphate synthase-associated protein 2 (Fragment)	0.044603
																			P08311	Cathepsin G	0.044603
																			O43752	Syntaxin-6	0.044603
																			Q9NTM9	Copper homeostasis protein cutC homolog	0.044603
																			O14645	Axonemal dynein light intermediate polypeptide 1	0.044603
																			K7ELE0	Ankyrin repeat and S	0.044603
																			E7ESC5	Coiled-coil domain-containing protein 74B	0.044603
																			A0A3B3ISS1	Translation initiation factor eIF-2B subunit epsilon (Fragment)	0.044603
																			C9J1W3	AT-rich interactive domain-containing protein 4A (Fragment)	0.044603
																			A0A087WYF8	PDZ and LIM domain protein 3	0.044603
																			M0R0T1	Interferon-inducible GTPase 5 (Fragment)	0.044603
																			F2Z2Y4	Pyridoxal kinase	0.044603
																			B0S8I6	Protein FAM50A (Fragment)	0.044603
																			O75828	Carbonyl reductase [NADPH] 3	0.044603
																			Q12829	Ras-related protein Rab-40B	0.044603
																			E5RIS2	Disintegrin and metalloproteinase domain-containing protein 19	0.044603
																			H0YIA6	Homeobox protein Hox-A11 (Fragment)	0.044603
																			E7ESR8	Mastermind-like protein 3	0.044603
																			A0A1C7CYY0	Beta-adducin (Fragment)	0.044603
																			Q15024	Exosome complex component RRP42	0.044603
																			M0QZF4	SH3KBP1-binding protein 1 (Fragment)	0.044603
																			H0YN81	WD repeat-containing protein 61 (Fragment)	0.044603
																			Q8WWC4	m-AAA protease-interacting protein 1, mitochondrial	0.044603
																			H0YET3	Protein NPAT (Fragment)	0.044603
																			Q9NQ03	Transcriptional repressor scratch 2	0.044603
																			B4DZ96	Tubulin--tyrosine ligase-like protein 9	0.044603
																			P62995	Transformer-2 protein homolog beta	0.044603
																			O43248	Homeobox protein Hox-C11	0.044603
																			A0A2R8Y564	Pejvakin (Fragment)	0.044603
																			Q5VYS4	Mesenteric estrogen-dependent adipogenesis protein	0.044603
																			H0YKM4	Leucine-rich repeat-containing protein 28 (Fragment)	0.044603
																			C9JK86	F-box/WD repeat-containing protein 12	0.044603
																			P0C862	Complement C1q and tumor necrosis factor-related protein 9A	0.044603
																			Q2VPJ9	Leucine-rich repeat-containing protein 75B	0.044603
																			F8WE49	RING-type E3 ubiquitin transferase RAD18	0.044603
																			Q12841	Follistatin-related protein 1	0.044603
																			Q86XE5	4-hydroxy-2-oxoglutarate aldolase, mitochondrial	0.044603
																			Q8IVZ9	NR2E3 protein	0.044603
																			A6NJG6	Arginine-fifty homeobox	0.044603
																			E9PBK7	Mitogen-activated protein kinase	0.044603
																			Q96NB2	Sideroflexin-2	0.044603
																			P53597	Succinate--CoA ligase [ADP/GDP-forming] subunit alpha, mitochondrial	0.044603
																			P0DN25	C1GALT1-specific chaperone 1-like protein	0.044603
																			Q6ZQR2	Cilia- and flagella-associated protein 77	0.044603
																			Q14106	Protein Tob2	0.044603
																			A0A3B3IRI8	Putative aldo-keto reductase family 1 member C8	0.044603
																			P62879	Guanine nucleotide-binding protein G(I)/G(S)/G(T) subunit beta-2	0.044603
																			Q5VXC0	Regulator of G-protein-signaling 3	0.044603
																			A0A7I2V584	Signal recognition particle 54 kDa protein	0.044603
																			Q14549	Homeobox protein GBX-1	0.044603
																			E9PLH5	DENN domain-containing protein 2B	0.044603
																			Q9H3Q1	Cdc42 effector protein 4	0.044603
																			O43866	CD5 antigen-like	0.044603
																			Q13426	DNA repair protein XRCC4	0.044603
																			P51884	Lumican	0.044603
																			A0A7I2V2M3	Eukaryotic translation initiation factor 3 subunit I	0.044603
																			Q96C86	m7GpppX diphosphatase	0.044603
																			A0A087WYS4	Carbonic anhydrase	0.044603
																			P0C7T7	Putative uncharacterized protein FRMD6-AS1	0.044603
																			Q96F63	Coiled-coil domain-containing protein 97	0.044603
																			Q9H9L3	Interferon-stimulated 20 kDa exonuclease-like 2	0.044603
																			Q6P6B7	Ankyrin repeat domain-containing protein 16	0.044603
																			P27539	Embryonic growth/differentiation factor 1	0.044603
																			O43488	Aflatoxin B1 aldehyde reductase member 2	0.044603
																			Q9P2M1	LRP2-binding protein	0.044603
																			A0A0C4DGA2	Enoyl-CoA delta isomerase 2, mitochondrial	0.044603
																			A0A0C4DG10	Acyl-coenzyme A oxidase-like protein (Fragment)	0.044603
																			P51817	cAMP-dependent protein kinase catalytic subunit PRKX	0.044603
																			A0A7I2SYM4	Centrosomal protein of 41 kDa	0.044603
																			Q6AI12	Ankyrin repeat domain-containing protein 40	0.044603
																			Q9NVF7	F-box only protein 28	0.044603
																			Q15050	Ribosome biogenesis regulatory protein homolog	0.044603
																			C9JG15	ATPase family AAA domain-containing protein 2B (Fragment)	0.044603
																			P52788	Spermine synthase	0.044603
																			A4GXA9	Probable crossover junction endonuclease EME2	0.044603
																			O75381	Peroxisomal membrane protein PEX14	0.044603
																			Q9H568	Actin-like protein 8	0.044603
																			F8VX11	Eukaryotic translation initiation factor 4B (Fragment)	0.044603
																			A0A5F9ZHH7	AF4/FMR2 family member 3	0.044603
																			D6REL5	BRCA1-A complex subunit Abraxas 1	0.044603
																			Q9P0J7	E3 ubiquitin-protein ligase KCMF1	0.044603
																			A0A096LPI3	Putative bifunctional UDP-N-acetylglucosamine transferase and deubiquitinase ALG13 (Fragment)	0.044603
																			Q6RFH5	WD repeat-containing protein 74	0.044603
																			P85299	Proline-rich protein 5	0.044603
																			P50452	Serpin B8	0.044603
																			Q9NQR1	N-lysine methyltransferase KMT5A	0.044603
																			H0YLM1	SH2 domain-containing adapter protein F	0.044603
																			P07902	Galactose-1-phosphate uridylyltransferase	0.044603
																			Q8TEY5	Cyclic AMP-responsive element-binding protein 3-like protein 4	0.044603
																			O14791	Apolipoprotein L1	0.044603
																			F1DAL9	C	0.044603
																			Q9H488	GDP-fucose protein	0.044603
																			A0A087WZ06	Non-specific serine/threonine protein kinase	0.044603
																			P08727	Keratin, type I cytoskeletal 19	0.044603
																			A0A2R8Y5G8	Gamma-1-syntrophin	0.044603
																			Q96I25	Splicing factor 45	0.044603
																			Q9Y663	Heparan sulfate glucosamine 3-	0.044603
																			Q6ZMT1	SH3 and cysteine-rich domain-containing protein 2	0.044603
																			Q9H5Q4	Dimethyladenosine transferase 2, mitochondrial	0.044603
																			Q99684	Zinc finger protein Gfi-1	0.044603
																			A0A0G2JN69	Killer cell immunoglobulin-like receptor 2DL4	0.044603
																			Q5VYV7	Protein SLX4IP	0.044603
																			Q8TDS5		0.044603
																			A0A5F9ZHL1	Acetyl-CoA acetyltransferase, mitochondrial	0.044603
																			O76054	SEC14-like protein 2	0.044603
																			A0A5F9ZGY0	Non-specific serine/threonine protein kinase (Fragment)	0.044603
																			P05543	Thyroxine-binding globulin	0.044603
																			P36955	Pigment epithelium-derived factor	0.044603
																			Q8IX90	Spindle and kinetochore-associated protein 3	0.044603
																			Q0P6D2	Divergent protein kinase domain 1C	0.044603
																			Q9NWQ8	Phosphoprotein associated with glycosphingolipid-enriched microdomains 1	0.044603
																			O95810	Caveolae-associated protein 2	0.044603
																			Q15818	Neuronal pentraxin-1	0.044603
																			P20749	B-cell lymphoma 3 protein	0.044603
																			K7EJF0	Centrosomal protein of 89 kDa	0.044603
																			Q9Y215	Acetylcholinesterase collagenic tail peptide	0.044603
																			C9J8T0	Selenocysteine-specific elongation factor	0.044603
																			A0A669KB15	Zinc finger C2HC domain-containing protein 1C	0.044603
																			Q9UGI8	Testin	0.044603
																			Q9Y6E2	Basic leucine zipper and W2 domain-containing protein 2	0.044603
																			Q07666	KH domain-containing, RNA-binding, signal transduction-associated protein 1	0.044603
																			H3BTK0	Zinc finger protein 276	0.044603
																			P15088	Mast cell carboxypeptidase A	0.044603
																			O75528	Transcriptional adapter 3	0.044603
																			P55317	Hepatocyte nuclear factor 3-alpha	0.044603
																			P17980	26S proteasome regulatory subunit 6A	0.044603
																			P49411	Elongation factor Tu, mitochondrial	0.044603
																			A6NNH2	Protein FAM90A27P	0.044603
																			Q14142	Tripartite motif-containing protein 14	0.044603
																			J3QR12	Tether-containing UBX domain for GLUT4	0.044603
																			A0A286YEW8	Major facilitator superfamily domain-containing protein 8	0.044603
																			A0A087WUT8	Chondroitin sulfate proteoglycan 5	0.044603
																			Q53H54	tRNA wybutosine-synthesizing protein 2 homolog	0.044603
																			A0A087X182	Cilia- and flagella-associated protein 45	0.044603
																			Q8ND56	Protein LSM14 homolog A	0.044603
																			Q9BZR6	Reticulon-4 receptor	0.044603
																			Q9NSD7	Relaxin-3 receptor 1	0.044603
																			P0CG12	Decreased expression in renal and prostate cancer protein	0.044603
																			Q15054	DNA polymerase delta subunit 3	0.044603
																			P02533	Keratin, type I cytoskeletal 14	0.044603
																			P35348	Alpha-1A adrenergic receptor	0.044603
																			Q1ED39	Lysine-rich nucleolar protein 1	0.044603
																			Q86X51	EZH inhibitory protein	0.044603
																			Q14457	Beclin-1	0.044603
																			V9GZ37	Heat shock 70 kDa protein 1A	0.044603
																			A0A2U3TZT0	Zinc finger protein 385B	0.044603
																			Q9HCE5	N6-adenosine-methyltransferase non-catalytic subunit	0.044603
																			Q99717	Mothers against decapentaplegic homolog 5	0.044603
																			Q2T9K0	Transmembrane protein 44	0.044603
																			Q7Z572	Spermatogenesis-associated protein 21	0.044603
																			P35557	Hexokinase-4	0.044603
																			F8WJN3	Cleavage and polyadenylation specificity factor subunit 6	0.044603
																			P55316	Forkhead box protein G1	0.044603
																			Q9UNN4	TFIIA-alpha and beta-like factor	0.044603
																			Q9UEW3	Macrophage receptor MARC	0.044603
																			Q96N66	Lysophospholipid acyltransferase 7	0.044603
																			Q8IV63	Inactive serine/threonine-protein kinase VRK3	0.044603
																			Q8IUF8	Ribosomal oxygenase 2	0.044603
																			P42768	Wiskott-Aldrich syndrome protein	0.044603
																			Q9UJT0	Tubulin epsilon chain	0.044603
																			O94810	Regulator of G-protein signaling 11	0.044603
																			A0A1B0GUH1	Aminomethyltransferase	0.044603
																			Q9NPF5	DNA methyltransferase 1-associated protein 1	0.044603
																			Q9UKL0	REST corepressor 1	0.044603
																			Q68EN5	Uncharacterized protein KIAA0895-like	0.044603
																			Q9H074	Polyadenylate-binding protein-interacting protein 1	0.044603
																			H0YMG7	Retinal dehydrogenase 2	0.044603
																			B8ZZ60	Protein-glucosylgalactosylhydroxylysine glucosidase	0.044603
																			A0A2R8Y6P1	Capping protein-inhibiting regulator of actin dynamics (Fragment)	0.044603
																			M0QX90	Zinc finger protein 649	0.044603
																			Q9Y577	E3 ubiquitin-protein ligase TRIM17	0.044603
																			A0A087X0T7	Golgin subfamily A member 6-like protein 10	0.044603
																			Q96MA6	Adenylate kinase 8	0.044603
																			Q9UQ03	Coronin-2B	0.044603
																			Q400G9	Archaemetzincin-1	0.044603
																			C9JL73	Vacuolar proton pump subunit B	0.044603
																			Q96EW2	HSPB1-associated protein 1	0.044603
																			A8MUU9	Putative uncharacterized protein ENSP00000383309	0.044603
																			Q9BUB4	tRNA-specific adenosine deaminase 1	0.044603
																			Q96RI1	Bile acid receptor	0.044603
																			E9PPP7	Maestro heat-like repeat-containing protein family member 6 (Fragment)	0.044603
																			P0CG00	Putative zinc finger and SCAN domain-containing protein 5D	0.044603
																			Q96GM8	Target of EGR1 protein 1	0.044603
																			A0A7I2V539	Glycylpeptide N-tetradecanoyltransferase	0.044603
																			Q92575	UBX domain-containing protein 4	0.044603
																			A0A1B0GV85	Reelin domain-containing protein 1	0.044603
																			A6NP11	Zinc finger protein 716	0.044603
																			Q9NZ20	Group 3 secretory phospholipase A2	0.044603
																			P51649	Succinate-semialdehyde dehydrogenase, mitochondrial	0.044603
																			H7C3J6	Sterile alpha motif domain-containing protein 11 (Fragment)	0.044603
																			P05186	Alkaline phosphatase, tissue-nonspecific isozyme	0.044603
																			E5RJQ4	Uncharacterized protein	0.044603
																			Q495B1	Ankyrin repeat and death domain-containing protein 1A	0.044603
																			Q9UI10	Translation initiation factor eIF-2B subunit delta	0.044603
																			Q13217	DnaJ homolog subfamily C member 3	0.044603
																			E7EX21	Collagen alpha-1(XIII) chain	0.044603
																			Q9BYT3	Serine/threonine-protein kinase 33	0.044603
																			Q13087	Protein disulfide-isomerase A2	0.044603
																			O60825	6-phosphofructo-2-kinase/fructose-2,6-bisphosphatase 2	0.044603
																			O43300	Leucine-rich repeat transmembrane neuronal protein 2	0.044603
																			Q6ZQY3	Acidic amino acid decarboxylase GADL1	0.044603
																			Q8WVX9	Fatty acyl-CoA reductase 1	0.044603
																			E9PC87	Transmembrane and coiled-coil domains protein 1	0.044603
																			Q9UEW8	STE20/SPS1-related proline-alanine-rich protein kinase	0.044603
																			Q9NRG9	Aladin	0.044603
																			Q9Y2X3	Nucleolar protein 58	0.044603
																			Q8WU58	Protein FAM222B	0.044603
																			P50990	T-complex protein 1 subunit theta	0.044603
																			O94763	Unconventional prefoldin RPB5 interactor 1	0.044603
																			Q9UPT9	Ubiquitin carboxyl-terminal hydrolase 22	0.044603
																			Q9Y6F1	Protein mono-ADP-ribosyltransferase PARP3	0.044603
																			Q9C0I9	Leucine-rich repeat-containing protein 27	0.044603
																			Q13564	NEDD8-activating enzyme E1 regulatory subunit	0.044603
																			Q3MIT2	tRNA pseudouridine synthase Pus10	0.044603
																			Q86VQ3	Thioredoxin domain-containing protein 2	0.044603
																			P22792	Carboxypeptidase N subunit 2	0.044603
																			Q8NEH6	Meiosis-specific nuclear structural protein 1	0.044603
																			Q69YN2	CWF19-like protein 1	0.044603
																			H0Y413	Prickle planar cell polarity protein 3	0.044603
																			Q9NZN3	EH domain-containing protein 3	0.044603
																			O15460	Prolyl 4-hydroxylase subunit alpha-2	0.044603
																			A0A7P0TBA9	Interferon-induced, double-stranded RNA-activated protein kinase	0.044603
																			P42681	Tyrosine-protein kinase TXK	0.044603
																			H7C4G9	ERC protein 2 (Fragment)	0.044603
																			Q8IU81	Interferon regulatory factor 2-binding protein 1	0.044603
																			F2Z395	Coiled-coil domain-containing protein 17	0.044603
																			Q9Y5R5	Doublesex- and mab-3-related transcription factor 2	0.044603
																			Q9NWM0	Spermine oxidase	0.044603
																			Q6P1L5	Protein FAM117B	0.044603
																			Q14195	Dihydropyrimidinase-related protein 3	0.044603
																			P78314	SH3 domain-binding protein 2	0.044603
																			A0A2R8YEI5	Beta-chimaerin	0.044603
																			Q8WY91	Peroxynitrite isomerase THAP4	0.044603
																			F2Z2Q7	Protein AKNAD1	0.044603
																			Q8TBZ3	WD repeat-containing protein 20	0.044603
																			Q86YQ8	Copine-8	0.044603
																			Q1MX18	Protein inscuteable homolog	0.044603
																			Q86UZ6	Zinc finger and BTB domain-containing protein 46	0.044603
																			A0A494C1V2	Zinc finger protein 891	0.044603
																			Q9H1R3	Myosin light chain kinase 2, skeletal/cardiac muscle	0.044603
																			Q8TDW4	Suppressor of tumorigenicity 7 protein-like	0.044603
																			Q6ZP65	BICD family-like cargo adapter 1	0.044603
																			Q9Y6R0	Numb-like protein	0.044603
																			A0A7I2V649	Polyadenylate-binding protein 1	0.044603
																			Q8WXI9	Transcriptional repressor p66-beta	0.044603
																			A0A2R8YDC7	Mitoguardin 1	0.044603
																			P05156	Complement factor I	0.044603
																			Q96SF7	T-box transcription factor TBX15	0.044603
																			Q9H0H3	Kelch-like protein 25	0.044603
																			Q96CV9		0.044603
																			Q8IXQ5	Kelch-like protein 7	0.044603
																			Q07065	Cytoskeleton-associated protein 4	0.044603
																			Q03692	Collagen alpha-1(X) chain	0.044603
																			Q96JB3	Hypermethylated in cancer 2 protein	0.044603
																			Q8WWT9	Solute carrier family 13 member 3	0.044603
																			D6RH31	Nephronectin (Fragment)	0.044603
																			P07358	Complement component C8 beta chain	0.044603
																			Q9H2C0	Gigaxonin	0.044603
																			Q05513	Protein kinase C zeta type	0.044603
																			P00748	Coagulation factor XII	0.044603
																			Q8TAT5	Endonuclease 8-like 3	0.044603
																			A0A0G2JHC2	PPP1R18	0.044603
																			Q7L985	Leucine-rich repeat and immunoglobulin-like domain-containing nogo receptor-interacting protein 2	0.044603
																			J3KP75	Phosphatase and actin regulator	0.044603
																			P38606	V-type proton ATPase catalytic subunit A	0.044603
																			H0Y3W9	Transcription factor C	0.044603
																			Q9ULN7	Paraneoplastic antigen-like protein 8B	0.044603
																			Q9NSK0	Kinesin light chain 4	0.044603
																			Q9NQZ7	Ectonucleoside triphosphate diphosphohydrolase 7	0.044603
																			P43652	Afamin	0.044603
																			Q8NAA4	Protein Atg16l2	0.044603
																			H0Y9Y0	F-box/LRR-repeat protein 5 (Fragment)	0.044603
																			A0A0B4J206	E3 ubiquitin-protein ligase MARCHF6	0.044603
																			Q6P1L6	Zinc finger protein 343	0.044603
																			P35558	Phosphoenolpyruvate carboxykinase, cytosolic [GTP]	0.044603
																			Q9HDB5	Neurexin-3-beta	0.044603
																			D6RCP5	Rho GTPase-activating protein 24 (Fragment)	0.044603
																			C9K080	Leucine-rich repeats and immunoglobulin-like domains protein 3	0.044603
																			Q03252	Lamin-B2	0.044603
																			E7EVC7	Autophagy-related protein 16-1	0.044603
																			Q96FT7	Acid-sensing ion channel 4	0.044603
																			O95251	Histone acetyltransferase KAT7	0.044603
																			P17066	Heat shock 70 kDa protein 6	0.044603
																			V9GY73	Transcriptional repressor CTCFL	0.044603
																			E7ETZ8	Microtubule-associated protein 9	0.044603
																			Q5GH76	XK-related protein 4	0.044603
																			P43405	Tyrosine-protein kinase SYK	0.044603
																			Q8IWZ8	SURP and G-patch domain-containing protein 1	0.044603
																			E9PBG5	Regulator of G-protein-signaling 12	0.044603
																			A0A0C4DFM1	Transmembrane 9 superfamily member	0.044603
																			Q9NXZ2	Probable ATP-dependent RNA helicase DDX43	0.044603
																			Q96NY7	Chloride intracellular channel protein 6	0.044603
																			Q9BY84	Dual specificity protein phosphatase 16	0.044603
																			Q96SI9	Spermatid perinuclear RNA-binding protein	0.044603
																			A0A590UJX6	Guanine nucleotide-binding protein G(s) subunit alpha isoforms short	0.044603
																			O60285	NUAK family SNF1-like kinase 1	0.044603
																			Q9UQC2	GRB2-associated-binding protein 2	0.044603
																			Q86YR5	G-protein-signaling modulator 1	0.044603
																			A0A0B4J1R2	Propionate--CoA ligase	0.044603
																			Q6Q0C0	E3 ubiquitin-protein ligase TRAF7	0.044603
																			Q9ULC6	Protein-arginine deiminase type-1	0.044603
																			P51787	Potassium voltage-gated channel subfamily KQT member 1	0.044603
																			Q9ULW8	Protein-arginine deiminase type-3	0.044603
																			Q2TB10	Zinc finger protein 800	0.044603
																			P54136	Arginine--tRNA ligase, cytoplasmic	0.044603
																			Q6ZR52	Zinc finger protein 493	0.044603
																			Q6UWJ1	Transmembrane and coiled-coil domain-containing protein 3	0.044603
																			Q14CZ7	FAST kinase domain-containing protein 3, mitochondrial	0.044603
																			Q15311	RalA-binding protein 1	0.044603
																			Q7Z4F1	Low-density lipoprotein receptor-related protein 10	0.044603
																			Q86V97	Kelch repeat and BTB domain-containing protein 6	0.044603
																			Q13976	cGMP-dependent protein kinase 1	0.044603
																			A0A7P0T808	Phosphatidylinositol 4-phosphate 5-kinase type-1 gamma	0.044603
																			P09871	Complement C1s subcomponent	0.044603
																			A0A087WSZ7	Phosphodiesterase	0.044603
																			Q5T6C5	Ataxin-7-like protein 2	0.044603
																			Q96RR1	Twinkle protein, mitochondrial	0.044603
																			Q9UQR0	Sex comb on midleg-like protein 2	0.044603
																			O14978	Zinc finger protein 263	0.044603
																			H3BSH7	U3 small nucleolar RNA-associated protein 4 homolog (Fragment)	0.044603
																			P10244	Myb-related protein B	0.044603
																			Q96QV1	Hedgehog-interacting protein	0.044603
																			Q96EF0	Myotubularin-related protein 8	0.044603
																			Q6ZU52	Uncharacterized protein KIAA0408	0.044603
																			Q9UI46	Dynein axonemal intermediate chain 1	0.044603
																			O95932	Protein-glutamine gamma-glutamyltransferase 6	0.044603
																			O94844	Rho-related BTB domain-containing protein 1	0.044603
																			Q9NUQ8	ATP-binding cassette sub-family F member 3	0.044603
																			Q9NQR7	Coiled-coil domain-containing protein 177	0.044603
																			Q17RY0	Cytoplasmic polyadenylation element-binding protein 4	0.044603
																			F8WA32	Testis-specific gene 10 protein (Fragment)	0.044603
																			F8WAQ1	Sushi domain-containing protein 1	0.044603
																			Q9BYT8	Neurolysin, mitochondrial	0.044603
																			A1L443	NUT family member 2F	0.044603
																			A0A0C4DGG5	Rho GTPase-activating protein 20	0.044603
																			B4DII4	Cas-scaffolding protein family member 4	0.044603
																			Q96MT8	Centrosomal protein of 63 kDa	0.044603
																			Q8WXH2	Junctophilin-3	0.044603
																			Q04759	Protein kinase C theta type	0.044603
																			Q9UBT7	Alpha-catulin	0.044603
																			Q8IVL6	Prolyl 3-hydroxylase 3	0.044603
																			Q96T17	MAP7 domain-containing protein 2	0.044603
																			Q9P2N2	Rho GTPase-activating protein 28	0.044603
																			G3V5Z3	Serine/threonine-protein phosphatase 4 regulatory subunit 3A	0.044603
																			Q9NVR2	Integrator complex subunit 10	0.044603
																			P33992	DNA replication licensing factor MCM5	0.044603
																			P54802	Alpha-N-acetylglucosaminidase	0.044603
																			Q5XG87	Terminal nucleotidyltransferase 4A	0.044603
																			P29728	2'-5'-oligoadenylate synthase 2	0.044603
																			Q6ZVF9	G protein-regulated inducer of neurite outgrowth 3	0.044603
																			P46459	Vesicle-fusing ATPase	0.044603
																			Q96L34	MAP/microtubule affinity-regulating kinase 4	0.044603
																			Q7Z2D5	2-lysophosphatidate phosphatase PLPPR4	0.044603
																			Q96SU4		0.044603
																			Q9BXB4		0.044603
																			A0A3B3IRZ5	Uncharacterized protein	0.044603
																			Q12815	Tastin	0.044603
																			Q14590	Zinc finger protein 235	0.044603
																			Q8IWA4	Mitofusin-1	0.044603
																			Q9UKY4	Protein	0.044603
																			A2A3K4	Protein tyrosine phosphatase domain-containing protein 1	0.044603
																			Q496Y0	L	0.044603
																			A0A2R8YEU8	Kinesin-like protein	0.044603
																			Q92800	Histone-lysine N-methyltransferase EZH1	0.044603
																			Q15910	Histone-lysine N-methyltransferase EZH2	0.044603
																			Q9Y2J4	Angiomotin-like protein 2	0.044603
																			Q8NAC3	Interleukin-17 receptor C	0.044603
																			H0YFD6	Enoyl-CoA hydratase	0.044603
																			Q6P4Q7	Metal transporter CNNM4	0.044603
																			Q99728	BRCA1-associated RING domain protein 1	0.044603
																			A0A6Q8PGB2	E3 ubiquitin-protein ligase LRSAM1	0.044603
																			P54253	Ataxin-1	0.044603
																			Q9Y446	Plakophilin-3	0.044603
																			A0A024RAC6	Elongin-A	0.044603
																			A4FU28	cTAGE family member 9	0.044603
																			Q6ZMI0	Protein phosphatase 1 regulatory subunit 21	0.044603
																			M0R0Q7	DNA ligase	0.044603
																			Q6NY19	KN motif and ankyrin repeat domain-containing protein 3	0.044603
																			Q13263	Transcription intermediary factor 1-beta	0.044603
																			Q6NUN7	Jhy protein homolog	0.044603
																			P51798	H(+)/Cl(-) exchange transporter 7	0.044603
																			K7ES11	(E3-independent) E2 ubiquitin-conjugating enzyme (Fragment)	0.044603
																			Q8NFN8	Probable G-protein coupled receptor 156	0.044603
																			Q92832	Protein kinase C-binding protein NELL1	0.044603
																			A0A2R8Y5E9	GAT	0.044603
																			K7EJC3	EF-hand calcium-binding domain-containing protein 5 (Fragment)	0.044603
																			O43290	U4/U6.U5 tri-snRNP-associated protein 1	0.044603
																			Q9Y5F3	Protocadherin beta-1	0.044603
																			Q8N944	APC membrane recruitment protein 3	0.044603
																			A0A6Q8PGV8	Mitofusin-2	0.044603
																			A8MT70	Zinc finger B-box domain-containing protein 1	0.044603
																			Q99743	Neuronal PAS domain-containing protein 2	0.044603
																			P20849	Collagen alpha-1(IX) chain	0.044603
																			A0A7N4I390	NTPase KAP family P-loop domain-containing protein 1	0.044603
																			Q9H2Y9	Solute carrier organic anion transporter family member 5A1	0.044603
																			Q96ST2	Protein IWS1 homolog	0.044603
																			O94989	Rho guanine nucleotide exchange factor 15	0.044603
																			P55884	Eukaryotic translation initiation factor 3 subunit B	0.044603
																			Q6GQQ9		0.044603
																			G5E9G4	Tetratricopeptide repeat domain 7A, isoform CRA_a	0.044603
																			A0A1W2PRI9	Uncharacterized protein C4orf50 (Fragment)	0.044603
																			Q96JF6	Zinc finger protein 594	0.044603
																			M0R3F6	SURP and G-patch domain-containing protein 2	0.044603
																			F5H4P8	Glutamate receptor-interacting protein 1 (Fragment)	0.044603
																			A0A7I2V4B3	Disintegrin and metalloproteinase domain-containing protein 9	0.044603
																			A8MYT4	Phosphatidylinositol 3-kinase catalytic subunit type 3	0.044603
																			Q9H269	Vacuolar protein sorting-associated protein 16 homolog	0.044603
																			O75969	A-kinase anchor protein 3	0.044603
																			Q12906	Interleukin enhancer-binding factor 3	0.044603
																			Q14934	Nuclear factor of activated T-cells, cytoplasmic 4	0.044603
																			Q6ZMV5	Protein PPP4R3C	0.044603
																			Q9GZR7	ATP-dependent RNA helicase DDX24	0.044603
																			Q5W041	Armadillo repeat-containing protein 3	0.044603
																			A0A2U3U043	BTB/P	0.044603
																			Q8N9H8	Exonuclease mut-7 homolog	0.044603
																			Q9UL51	Potassium/sodium hyperpolarization-activated cyclic nucleotide-gated channel 2	0.044603
																			Q96KM6	Zinc finger protein 512B	0.044603
																			P29590	Protein PML	0.044603
																			M0QZI3	F-BAR domain only protein 1	0.044603
																			Q6NSI4	RPA-related protein RADX	0.044603
																			A0A0A0MRJ8	Rho GTPase-activating protein 30	0.044603
																			P50570	Dynamin-2	0.044603
																			B3KWW1	RNA helicase	0.044603
																			Q5JVG2	Zinc finger protein 484	0.044603
																			B7ZB24	Multiple PDZ domain protein	0.044603
																			Q8NHY6	Zinc finger protein 28 homolog	0.044603
																			Q5T7N2	LINE-1 type transposase domain-containing protein 1	0.044603
																			A0A0G2JPU2	Alpha-helical coiled-coil rod protein	0.044603
																			Q4FZB7	Histone-lysine N-methyltransferase KMT5B	0.044603
																			Q92539	Phosphatidate phosphatase LPIN2	0.044603
																			Q8N3V7	Synaptopodin	0.044603
																			O76074	cGMP-specific 3',5'-cyclic phosphodiesterase	0.044603
																			Q8WYQ9	Zinc finger CCHC domain-containing protein 14	0.044603
																			P35221	Catenin alpha-1	0.044603
																			E9PK91	Bcl-2-associated transcription factor 1	0.044603
																			B2RC85	Radial spoke head 10 homolog B2	0.044603
																			P48058	Glutamate receptor 4	0.044603
																			Q08AF3	Schlafen family member 5	0.044603
																			P52824	Diacylglycerol kinase theta	0.044603
																			O95644	Nuclear factor of activated T-cells, cytoplasmic 1	0.044603
																			P52735	Guanine nucleotide exchange factor VAV2	0.044603
																			A0A499FJY3	RNA-binding protein 15	0.044603
																			A1X283	SH3 and PX domain-containing protein 2B	0.044603
																			P49736	DNA replication licensing factor MCM2	0.044603
																			Q7Z2K8	G protein-regulated inducer of neurite outgrowth 1	0.044603
																			Q9H987	Synaptopodin 2-like protein	0.044603
																			Q8TDI7	Transmembrane channel-like protein 2	0.044603
																			Q9Y620	DNA repair and recombination protein RAD54B	0.044603
																			A0A075B739	Coiled-coil domain-containing protein 187	0.044603
																			Q9BZQ8	Protein Niban 1	0.044603
																			Q96CW5	Gamma-tubulin complex component 3	0.044603
																			Q5VWG9	Transcription initiation factor TFIID subunit 3	0.044603
																			P40189	Interleukin-6 receptor subunit beta	0.044603
																			Q8IWX8	Calcium homeostasis endoplasmic reticulum protein	0.044603
																			Q2TBE0	CWF19-like protein 2	0.044603
																			A0A0A0MRS8	Kinesin-like protein	0.044603
																			Q5U5Z8	Cytosolic carboxypeptidase 2	0.044603
																			A0A087X043	Glutamate receptor	0.044603
																			Q9Y5B0	RNA polymerase II subunit A C-terminal domain phosphatase	0.044603
																			O60462	Neuropilin-2	0.044603
																			Q9HCH5	Synaptotagmin-like protein 2	0.044603
																			F5H433	Sal-like protein 2	0.044603
																			Q8TF20	Zinc finger protein 721	0.044603
																			E9PD12	RING-type E3 ubiquitin transferase	0.044603
																			Q9NQS7	Inner centromere protein	0.044603
																			Q9UHL9	General transcription factor II-I repeat domain-containing protein 1	0.044603
																			Q86VM9	Zinc finger CCCH domain-containing protein 18	0.044603
																			B9EGE7	ZNF507 protein	0.044603
																			A0A494C0W3	Zinc finger protein 717	0.044603
																			Q8IY63	Angiomotin-like protein 1	0.044603
																			Q6ZNA1	Zinc finger protein 836	0.044603
																			Q92585	Mastermind-like protein 1	0.044603
																			P21709	Ephrin type-A receptor 1	0.044603
																			Q96HW7	Integrator complex subunit 4	0.044603
																			Q9UBS5	Gamma-aminobutyric acid type B receptor subunit 1	0.044603
																			P12110	Collagen alpha-2(VI) chain	0.044603
																			A0A3B3IU55	Stonin-2	0.044603
																			A2RUB6	Coiled-coil domain-containing protein 66	0.044603
																			P33176	Kinesin-1 heavy chain	0.044603
																			Q15020	Squamous cell carcinoma antigen recognized by T-cells 3	0.044603
																			Q9H7M6	Zinc finger SWIM domain-containing protein 4	0.044603
																			J3KQG3	EPH receptor A10, isoform CRA_b	0.044603
																			Q96A65	Exocyst complex component 4	0.044603
																			Q86YS7	C2 domain-containing protein 5	0.044603
																			Q8NCU4	Coiled-coil domain-containing protein 191	0.044603
																			Q96G01	Protein bicaudal D homolog 1	0.044603
																			Q9Y6Y8	SEC23-interacting protein	0.044603
																			Q63HQ2	Pikachurin	0.044603
																			Q9UKV0	Histone deacetylase 9	0.044603
																			A0A2R8YDB8	Histone deacetylase complex subunit SAP130	0.044603
																			Q9UQ05	Potassium voltage-gated channel subfamily H member 4	0.044603
																			Q9Y5W8	Sorting nexin-13	0.044603
																			A0A0A0MQS0	PHD finger protein 20-like protein 1	0.044603
																			A0AUZ9	KAT8 regulatory NSL complex subunit 1-like protein	0.044603
																			Q13472	DNA topoisomerase 3-alpha	0.044603
																			Q5VVW2	GTPase-activating Rap/Ran-GAP domain-like protein 3	0.044603
																			Q9P232	Contactin-3	0.044603
																			Q86VD1	M	0.044603
																			Q7RTR0	NACHT, LRR and PYD domains-containing protein 9	0.044603
																			J3QRV5	LLGL scribble cell polarity complex component 2	0.044603
																			Q9P2H5	Ubiquitin carboxyl-terminal hydrolase 35	0.044603
																			Q8IWV2	Contactin-4	0.044603
																			O43303	Centriolar coiled-coil protein of 110 kDa	0.044603
																			Q9Y6L7	Tolloid-like protein 2	0.044603
																			Q13423	NAD(P) transhydrogenase, mitochondrial	0.044603
																			G3V5V3	Nuclear export mediator factor NEMF (Fragment)	0.044603
																			Q13797	Integrin alpha-9	0.044603
																			O75420	GRB10-interacting GYF protein 1	0.044603
																			Q99575	Ribonucleases P/MRP protein subunit P	0.044603
																			Q5T0W9	Protein FAM83B	0.044603
																			Q93033	Immunoglobulin superfamily member 2	0.044603
																			A0A7I2YQT2	Pitrilysin metalloproteinase 1	0.044603
																			Q9BXX0	EMILIN-2	0.044603
																			Q9NTJ4	Alpha-mannosidase 2C1	0.044603
																			A0A2R8YEX1	Cilia- and flagella-associated protein 74 (Fragment)	0.044603
																			P20936	Ras GTPase-activating protein 1	0.044603
																			Q6PJP8	DNA cross-link repair 1A protein	0.044603
																			E7EUN2	Arf-GAP with GTPase, ANK repeat and PH domain-containing protein 1	0.044603
																			F8VWZ8	Rho GTPase-activating protein 29	0.044603
																			Q9Y4G2	Pleckstrin homology domain-containing family M member 1	0.044603
																			A0A3B3IU58	Transmembrane protease serine 9	0.044603
																			Q5VYM1	Uncharacterized protein C9orf131	0.044603
																			Q68E01	Integrator complex subunit 3	0.044603
																			A0A5F9ZHV5	F-actin monooxygenase	0.044603
																			Q9P2N5	RNA-binding protein 27	0.044603
																			O60566	Mitotic checkpoint serine/threonine-protein kinase BUB1 beta	0.044603
																			P51828	Adenylate cyclase type 7	0.044603
																			O94779	Contactin-5	0.044603
																			Q9BQI6	SMC5-SMC6 complex localization factor protein 1	0.044603
																			A0A1B0GTY3	A disintegrin and metalloproteinase with thrombospondin motifs 2	0.044603
																			Q8N3T6	Transmembrane protein 132C	0.044603
																			Q5TYW1	Zinc finger protein 658	0.044603
																			P16234	Platelet-derived growth factor receptor alpha	0.044603
																			Q5FWF4	DNA annealing helicase and endonuclease ZRANB3	0.044603
																			Q08828	Adenylate cyclase type 1	0.044603
																			O94875	Sorbin and SH3 domain-containing protein 2	0.044603
																			Q6ZRK6	Coiled-coil domain-containing protein 73	0.044603
																			Q9NQW6	Anillin	0.044603
																			P42336	Phosphatidylinositol 4,5-bisphosphate 3-kinase catalytic subunit alpha isoform	0.044603
																			Q92618	Zinc finger protein 516	0.044603
																			Q93100	Phosphorylase b kinase regulatory subunit beta	0.044603
																			A8CG34	Nuclear envelope pore membrane protein P	0.044603
																			A0A087WVA8	Testis-expressed protein 2	0.044603
																			Q9UPR0	Inactive phospholipase C-like protein 2	0.044603
																			A0A7P0T8N8	Transcription elongation regulator 1	0.044603
																			F5GXW1	Dedicator of cytokinesis protein 4	0.044603
																			A0A3B3ISF6	Kelch domain-containing protein 7B	0.044603
																			O95835	Serine/threonine-protein kinase LATS1	0.044603
																			O14746	Telomerase reverse transcriptase	0.044603
																			A0A5F9ZHW5	Ataxin-2	0.044603
																			Q9UPM8	AP-4 complex subunit epsilon-1	0.044603
																			A0A1W2PR28	IQ motif and SEC7 domain-containing protein 2	0.044603
																			Q14324	Myosin-binding protein C, fast-type	0.044603
																			P35251	Replication factor C subunit 1	0.044603
																			B8ZZI7	Cation channel sperm-associated protein subunit gamma	0.044603
																			Q68CR1	Protein sel-1 homolog 3	0.044603
																			Q8NEN9	PDZ domain-containing protein 8	0.044603
																			Q9NPG4	Protocadherin-12	0.044603
																			Q8IY37	Probable ATP-dependent RNA helicase DHX37	0.044603
																			Q6ZMY3	SP	0.044603
																			Q4G0X9	Coiled-coil domain-containing protein 40	0.044603
																			P0DKV0	Putative spermatogenesis-associated protein 31C1	0.044603
																			Q9P217	Zinc finger SWIM domain-containing protein 5	0.044603
																			A0A494C1K3	General transcription factor II-I	0.044603
																			K7EQ71	Periplakin (Fragment)	0.044603
																			Q8N1G1	RNA exonuclease 1 homolog	0.044603
																			P35568	Insulin receptor substrate 1	0.044603
																			Q8N398	von Willebrand factor A domain-containing protein 5B2	0.044603
																			A0A087X119	Contactin-associated protein-like 3B	0.044603
																			C9JLV4	Apoptotic protease-activating factor 1	0.044603
																			C9J2Y9	DNA-directed RNA polymerase subunit beta	0.044603
																			A0A0U1RQV4	Non-specific serine/threonine protein kinase	0.044603
																			Q92835	Phosphatidylinositol 3,4,5-trisphosphate 5-phosphatase 1	0.044603
																			Q5T1M5	FK506-binding protein 15	0.044603
																			P01133	Pro-epidermal growth factor	0.044603
																			H0Y3V5	Thyroid adenoma-associated protein (Fragment)	0.044603
																			Q96R06	Sperm-associated antigen 5	0.044603
																			Q16760	Diacylglycerol kinase delta	0.044603
																			Q96RY5	Protein cramped-like	0.044603
																			Q0VF49	Uncharacterized protein KIAA2012	0.044603
																			Q9H0E9	Bromodomain-containing protein 8	0.044603
																			O95347	Structural maintenance of chromosomes protein 2	0.044603
																			E9PHV5	Protein ITPRID2	0.044603
																			J3KR97	Tubulin-specific chaperone D	0.044603
																			Q01814	Plasma membrane calcium-transporting ATPase 2	0.044603
																			P55201	Peregrin	0.044603
																			Q15477	Helicase SKI2W	0.044603
																			O00411	DNA-directed RNA polymerase, mitochondrial	0.044603
																			O95622	Adenylate cyclase type 5	0.044603
																			J3KRP9	Protein TANC2 (Fragment)	0.044603
																			A0A087X0K0	Collagen alpha-1(XV) chain	0.044603
																			A0A075B7B1	Desmuslin, isoform CRA_a	0.044603
																			E7ESD2	WASH complex subunit 2A	0.044603
																			O43314	Inositol hexakisphosphate and diphosphoinositol-pentakisphosphate kinase 2	0.044603
																			A0A1B0GVY1	HECT-type E3 ubiquitin transferase	0.044603
																			Q00341	Vigilin	0.044603
																			Q9H9B1	Histone-lysine N-methyltransferase EHMT1	0.044603
																			Q96RG2	PAS domain-containing serine/threonine-protein kinase	0.044603
																			A0A3B3ITD8	Nuclear pore complex protein Nup98-Nup96	0.044603
																			Q5JTH9	RRP12-like protein	0.044603
																			O15399	Glutamate receptor ionotropic, NMDA 2D	0.044603
																			Q8NET4	Retrotransposon Gag-like protein 9	0.044603
																			E9PKC0	Pleckstrin homology domain-containing family A member 7	0.044603
																			Q2M1K9	Zinc finger protein 423	0.044603
																			A0A2R8Y6T2	Ras/Rap GTPase-activating protein SynGAP	0.044603
																			A0A7I2PHE7	Centrosome and spindle pole-associated protein 1	0.044603
																			P51816	AF4/FMR2 family member 2	0.044603
																			E7ESC9	WD repeat-containing protein 17	0.044603
																			Q7L576	Cytoplasmic FMR1-interacting protein 1	0.044603
																			Q14692	Ribosome biogenesis protein BMS1 homolog	0.044603
																			P47989	Xanthine dehydrogenase/oxidase	0.044603
																			Q6ZVD8	PH domain leucine-rich repeat-containing protein phosphatase 2	0.044603
																			H3BV03	Protein fantom	0.044603
																			Q14678	KN motif and ankyrin repeat domain-containing protein 1	0.044603
																			Q8IV33	Uncharacterized protein KIAA0825	0.044603
																			P16885	1-phosphatidylinositol 4,5-bisphosphate phosphodiesterase gamma-2	0.044603
																			E7EPI0	Inhibitor of Bruton tyrosine kinase	0.044603
																			A0A494C1T9	Protein FAM83H	0.044603
																			E7EVG6	Peroxisome proliferator-activated receptor gamma coactivator-related protein 1	0.044603
																			C9JG86	Histone-lysine N-methyltransferase SETD2 (Fragment)	0.044603
																			Q2M1P5	Kinesin-like protein KIF7	0.044603
																			Q29RF7	Sister chromatid cohesion protein PDS5 homolog A	0.044603
																			Q7Z494	Nephrocystin-3	0.044603
																			Q8NEZ3	WD repeat-containing protein 19	0.044603
																			Q5VZK9	F-actin-uncapping protein LRRC16A	0.044603
																			O60885	Bromodomain-containing protein 4	0.044603
																			Q5VV63	Attractin-like protein 1	0.044603
																			Q9BWH6	RNA polymerase II-associated protein 1	0.044603
																			Q9ULU8	Calcium-dependent secretion activator 1	0.044603
																			Q96Q04	Serine/threonine-protein kinase LMTK3	0.044603
																			A0A7I2V2E0	ABC-type glutathione-S-conjugate transporter	0.044603
																			A3KN83	Protein strawberry notch homolog 1	0.044603
																			Q9ULJ7	Ankyrin repeat domain-containing protein 50	0.044603
																			Q9Y2I6	Ninein-like protein	0.044603
																			Q2M1Z3	Rho GTPase-activating protein 31	0.044603
																			Q86UU0	B-cell CLL/lymphoma 9-like protein	0.044603
																			F8W703	Roundabout homolog 2	0.044603
																			O75882	Attractin	0.044603
																			Q6PL18	ATPase family AAA domain-containing protein 2	0.044603
																			Q5SXM2	snRNA-activating protein complex subunit 4	0.044603
																			E9PMT2	LIM domain only protein 7	0.044603
																			F5H8B4	Histone demethylase UTY	0.044603
																			O75116	Rho-associated protein kinase 2	0.044603
																			Q6IE36		0.044603
																			Q8N2Y8	Iporin	0.044603
																			Q5SNV9	Uncharacterized protein C1orf167	0.044603
																			Q5TCQ9	Membrane-associated guanylate kinase, WW and PDZ domain-containing protein 3	0.044603
																			A1KZ92	Peroxidasin-like protein	0.044603
																			Q9Y4E6	WD repeat-containing protein 7	0.044603
																			Q9UPV0	Centrosomal protein of 164 kDa	0.044603
																			Q8TER5	Rho guanine nucleotide exchange factor 40	0.044603
																			O94823	Phospholipid-transporting ATPase VB	0.044603
																			Q9C000	NACHT, LRR and PYD domains-containing protein 1	0.044603
																			Q13224	Glutamate receptor ionotropic, NMDA 2B	0.044603
																			P08572	Collagen alpha-2(IV) chain	0.044603
																			E9PBG4	Adhesion G protein-coupled receptor L3	0.044603
																			O94813	Slit homolog 2 protein	0.044603
																			Q5SYE7	NHS-like protein 1	0.044603
																			Q9Y4F5	Centrosomal protein of 170 kDa protein B	0.044603
																			Q6DT37	Serine/threonine-protein kinase MRCK gamma	0.044603
																			X6RAN8	NAD(P)H oxidase (H(2)	0.044603
																			Q9UM73	ALK tyrosine kinase receptor	0.044603
																			P48681	Nestin	0.044603
																			Q5JPB2	Zinc finger protein 831	0.044603
																			Q8N1P7	Beta/gamma crystallin domain-containing protein 2	0.044603
																			Q5T5Y3	Calmodulin-regulated spectrin-associated protein 1	0.044603
																			F8WEF5	PHD and RING finger domain-containing protein 1	0.044603
																			O60303	Katanin-interacting protein	0.044603
																			Q8WZ74	Cortactin-binding protein 2	0.044603
																			H7BZ37	BCL-6 corepressor	0.044603
																			Q13395	Probable methyltransferase TARBP1	0.044603
																			Q70Z35	Phosphatidylinositol 3,4,5-trisphosphate-dependent Rac exchanger 2 protein	0.044603
																			Q8WXG6	MAP kinase-activating death domain protein	0.044603
																			Q02880	DNA topoisomerase 2-beta	0.044603
																			A0A2R8YDL9	Methyl-CpG-binding domain protein 5	0.044603
																			H7BZ55	Ciliary rootlet coiled-coil protein 2	0.044603
																			O15047	Histone-lysine N-methyltransferase SETD1A	0.044603
																			Q8TCU6	Phosphatidylinositol 3,4,5-trisphosphate-dependent Rac exchanger 1 protein	0.044603
																			J3KSB5	Neurofibromin (Fragment)	0.044603
																			Q15058	Kinesin-like protein KIF14	0.044603
																			Q86UR5	Regulating synaptic membrane exocytosis protein 1	0.044603
																			Q9Y4F4	T	0.044603
																			A0A2R8Y8C1	DNA helicase (Fragment)	0.044603
																			Q02952	A-kinase anchor protein 12	0.044603
																			Q9H792	Inactive tyrosine-protein kinase PEAK1	0.044603
																			Q9NZM3	Intersectin-2	0.044603
																			Q8IZH2	5'-3' exoribonuclease 1	0.044603
																			A0A3B3ITE5	Kinesin-like protein KIF1A	0.044603
																			Q9HCM1	Retroelement silencing factor 1	0.044603
																			H0YJZ6	Endoribonuclease Dicer	0.044603
																			A0A6Q8PFQ0	Signal-induced proliferation-associated 1-like protein 2	0.044603
																			Q5T200	Zinc finger CCCH domain-containing protein 13	0.044603
																			S4R410	Zinc finger SWIM domain-containing protein 8	0.044603
																			A0A0A0MRM2	Nebulin-related-anchoring protein	0.044603
																			Q9P1Z9	Coiled-coil domain-containing protein 180	0.044603
																			A0A2R8YDR3	Tuberin (Fragment)	0.044603
																			Q9BYP7	Serine/threonine-protein kinase WNK3	0.044603
																			Q702N8	Xin actin-binding repeat-containing protein 1	0.044603
																			Q96JM4	Leucine-rich repeat and IQ domain-containing protein 1	0.044603
																			Q8IWV8	E3 ubiquitin-protein ligase UBR2	0.044603
																			Q69YN4	Protein virilizer homolog	0.044603
																			Q9C0D5	Protein TANC1	0.044603
																			Q8NEY1	Neuron navigator 1	0.044603
																			E7EV07	Rho guanine nucleotide exchange factor 4	0.044603
																			A0A0A0MTH9	TATA-binding protein-associated factor 172	0.044603
																			P38398	Breast cancer type 1 susceptibility protein	0.044603
																			P35499	Sodium channel protein type 4 subunit alpha	0.044603
																			P51610	Host cell factor 1	0.044603
																			Q9Y4B5	Microtubule cross-linking factor 1	0.044603
																			Q15746	Myosin light chain kinase, smooth muscle	0.044603
																			Q7Z2Z1	Treslin	0.044603
																			Q9UIW2	Plexin-A1	0.044603
																			Q59GD8	Calcium channel, voltage-dependent, L type, alpha 1D subunit variant (Fragment)	0.044603
																			O75096	Low-density lipoprotein receptor-related protein 4	0.044603
																			Q5VZ89	DENN domain-containing protein 4C	0.044603
																			P24928	DNA-directed RNA polymerase II subunit RPB1	0.044603
																			A0A494C071	PWWP domain-containing 4	0.044603
																			A0A096LNH6	Dedicator of cytokinesis protein 1	0.044603
																			P42694	Probable helicase with zinc finger domain	0.044603
																			Q05BV3	Echinoderm microtubule-associated protein-like 5	0.044603
																			O60840	Voltage-dependent L-type calcium channel subunit alpha-1F	0.044603
																			Q86XA9	HEAT repeat-containing protein 5A	0.044603
																			Q9H6A9	Pecanex-like protein 3	0.044603
																			Q9HC10		0.044603
																			Q92621	Nuclear pore complex protein Nup205	0.044603
																			A0A6Q8PHK0	E3 ubiquitin-protein ligase TRIP12	0.044603
																			P35580	Myosin-10	0.044603
																			A0A590UJI0	UPF0606 protein KIAA1549L	0.044603
																			E9PN67	Ninein	0.044603
																			Q92614	Unconventional myosin-XVIIIa	0.044603
																			Q9NZM1	Myoferlin	0.044603
																			Q6UB98	Ankyrin repeat domain-containing protein 12	0.044603
																			Q5H9R4	Armadillo repeat-containing X-linked protein 4	0.044603
																			A0A087WY61	Nuclear mitotic apparatus protein 1	0.044603
																			O60522	Tudor domain-containing protein 6	0.044603
																			Q86YA3	Protein ZGRF1	0.044603
																			A0A0A0MQX1	Unconventional myosin-X	0.044603
																			Q9UHV7	Mediator of RNA polymerase II transcription subunit 13	0.044603
																			Q9UIF8	Bromodomain adjacent to zinc finger domain protein 2B	0.044603
																			Q9BTC0	Death-inducer obliterator 1	0.044603
																			Q5H8C1	FRAS1-related extracellular matrix protein 1	0.044603
																			A0A3F2YNW7	AT-rich interactive domain-containing protein 1B	0.044603
																			Q9Y6J0	Calcineurin-binding protein cabin-1	0.044603
																			Q9Y2F5	Little elongation complex subunit 1	0.044603
																			P50748	Kinetochore-associated protein 1	0.044603
																			Q8IWN7	Retinitis pigmentosa 1-like 1 protein	0.044603
																			H0Y9I8	Ciliogenesis and planar polarity effector 1 (Fragment)	0.044603
																			Q8IVL0	Neuron navigator 3	0.044603
																			E7EN95	Filamin-B	0.044603
																			Q5T1R4	Transcription factor HIVEP3	0.044603
																			Q9UGM3	Deleted in malignant brain tumors 1 protein	0.044603
																			J3KP11	Voltage-dependent R-type calcium channel subunit alpha	0.044603
																			Q9NSI6	Bromodomain and WD repeat-containing protein 1	0.044603
																			Q13085	Acetyl-CoA carboxylase 1	0.044603
																			A5YKK6	CCR4-N	0.044603
																			C9JE98	Nuclear receptor corepressor 2	0.044603
																			Q8IVL1	Neuron navigator 2	0.044603
																			P31629	Transcription factor HIVEP2	0.044603
																			Q9Y490	Talin-1	0.044603
																			O75376	Nuclear receptor corepressor 1	0.044603
																			H3BRD5	Unconventional myosin-IXa	0.044603
																			A0A1B0GTW2	Voltage-dependent P/Q-type calcium channel subunit alpha	0.044603
																			P02549	Spectrin alpha chain, erythrocytic 1	0.044603
																			P21333	Filamin-A	0.044603
																			Q9BV73	Centrosome-associated protein CEP250	0.044603
																			C9JY79	Spectrin beta chain	0.044603
																			A0A669KBI7	[Histone H3]-lysine(4) N-trimethyltransferase	0.044603
																			Q86UK0	Glucosylceramide transporter ABCA12	0.044603
																			A0A2R8YH03	Protein TAS	0.044603
																			A0A0G2JNU3	Transcription factor TFIIIB component B'' homolog	0.044603
																			Q9BYK8	Helicase with zinc finger domain 2	0.044603
																			A0A590UJS4	Nipped-B protein	0.044603
																			Q8IYW2	Cilia- and flagella-associated protein 46	0.044603
																			Q14573	Inositol 1,4,5-trisphosphate receptor type 3	0.044603
																			Q9NT68	Teneurin-2	0.044603
																			O95071	E3 ubiquitin-protein ligase UBR5	0.044603
																			Q9NR99	Matrix-remodeling-associated protein 5	0.044603
																			H9KVB4	Trinucleotide repeat-containing gene 18 protein	0.044603
																			Q02224	Centromere-associated protein E	0.044603
																			A0A6Q8PGB1	Centrosomal protein of 290 kDa	0.044603
																			A0A0C4DFX4	Uncharacterized protein (Fragment)	0.044603
																			Q9NR48	Histone-lysine N-methyltransferase ASH1L	0.044603
																			Q8IZF6	Adhesion G-protein coupled receptor G4	0.044603
																			F5H269	DmX-like protein 1	0.044603
																			A0A2R8YEM9	TPR and ankyrin repeat-containing protein 1	0.044603
																			A0A7P0TAC5	Huntingtin	0.044603
																			Q96JQ0	Protocadherin-16	0.044603
																			Q6ZTR5	Cilia- and flagella-associated protein 47	0.044603
																			P13611	Versican core protein	0.044603
																			H0Y4W2	Transformation/transcription domain-associated protein	0.044603
																			Q8TCU4	Alstrom syndrome protein 1	0.044603
																			P78527	DNA-dependent protein kinase catalytic subunit	0.044603
																			Q9C0G6	Dynein axonemal heavy chain 6	0.044603
																			Q9NYQ8	Protocadherin Fat 2	0.044603
																			Q07954	Prolow-density lipoprotein receptor-related protein 1	0.044603
																			A0A499FJI4	RCR-type E3 ubiquitin transferase	0.044603
																			Q9NZR2	Low-density lipoprotein receptor-related protein 1B	0.044603
																			A0A0G2JM16	Mucin-4	0.044603
																			Q96M86	Dynein heavy chain domain-containing protein 1	0.044603
																			Q02817	Mucin-2	0.044603
																			Q8NEZ4	Histone-lysine N-methyltransferase 2C	0.044603
																			Q8NDA2	Hemicentin-2	0.044603
																			A0A0A0MTC1	E3 ubiquitin-protein ligase RNF213	0.044603

## Sheet: S2_Top 10 proteins
Table S1- Average, Standard deviation and Confidence interval of top 10 proteins
	Leu AuNP PC					Iso Leu AuNP PC
	Top 10 proteins	Average	Standard Deviation	95 % CI (lower – upper)		Top 10 proteins	Average	Standard Deviation	95 % CI (lower – upper)
	Apolipoprotein B-100	4.79341	0.90659	2.53 – 7.05		Apolipoprotein B-100	3.46065	1.02984	0.90 – 6.02
	Albumin	2.24649	0.548563	0.88 – 3.62		Albumin	1.88562	0.509459	0.62 – 3.16
	Complement C3	3.11545	0.768322	1.21 – 5.03		Complement C3	2.75968	0.425855	1.69 – 3.83
	Alpha-2-macroglobulin	1.8982	0.22812	1.33 – 2.47		Alpha-2-macroglobulin	1.76638	0.126289	1.45 – 2.09
	Serotransferrin	0.69482	0.473551	–0.48 – 1.86		Serotransferrin	0.585884	0.38058	-0.35 – 1.53 †
	Complement C4-B	4.22409	1.47032	0.57 – 7.87		Complement C4-B	3.70855	0.764009	1.82 – 5.60
	Complement C4-A	0	0	0.00 – 0.00		Complement C4-A	0	0	0.00 – 0.00
	Fibrinogen beta chain	6.64896	4.67784	–4.98 – 18.28		Fibrinogen beta chain	6.88282	3.80744	-2.58 – 16.34 †
	Fibronectin	4.22384	2.03863	–0.85 – 9.29		Fibronectin	3.60425	1.35765	0.22 – 6.98
	Complement factor H	0.64	0.35649	–0.53 – 1.25		Complement factor H	0.388947	0.337757	-0.45 – 1.23 †

## Sheet: S3_Functions Heat map raw data
	Leu AuNP PC							Iso leu AuNP PC
	Functional class	Mean fold-change over plasma	SD	95 % CI (lower – upper)				Functional class	Mean fold-change over plasma	SD	95 % CI (lower – upper)
	Acute-phase proteins	1.293	0.423	0.243 – 2.343				Acute-phase proteins	1.42	0.165	1.01 – 1.83
	Coagulation	2.58	0.648	0.971 – 4.188				Coagulation	2.87	0.976	0.45 – 5.30
	Complement	3.046	0.519	1.757 – 4.336				Complement system	2.82	0.212	2.30 – 3.35
	Immunoglobulin	1	0.186	0.266 – 1.190				Immunoglobulins	0.62	0.189	0.15 – 1.09
	Lipoproteins	4.951	0.151	4.576 – 5.326				Lipoproteins	3.61	1.34	0.28 – 6.94

## Sheet: S4_Functions rawdata
	Average Abundance						Individual Abundance		Leu AUNP PC							Iso Leu AUNP PC
		AcutePhase	Plasma	Leu AuNP	Iso Leu AuNP			AcutePhase	Protein	Trial 1	Trial 2	Trial 3	Average	Standard Deviation		Protein	Trial 1	Trial 2	Trial 3	Average	Standard deviation
		Ceruloplasmin	0.632411	0.666571	0.531459				Ceruloplasmin	0.324149	0.840841	0.834725	0.666571	0.296562		Alpha-1-acid glycoprotein 1	0	0.0922509	0.211752	0.101334	0.106168
		Inter-alpha-trypsin inhibitor heavy chain H2	0.329381	0.927428	0.869349				Inter-alpha-trypsin inhibitor heavy chain H2	0.648298	1.02102	1.11297	0.927428	0.246067		Alpha-1-acid glycoprotein 2	0	0.138376	0.158814	0.0990635	0.086398
		Inter-alpha-trypsin inhibitor heavy chain H1	0.27668	0.982924	0.706514				ITIH4 protein	0	1.26126	1.5025	0.921255	0.806897		Alpha-1-antitrypsin	0	1.24539	1.37639	0.873926	0.759671
		Alpha-1-antichymotrypsin	0.27668	0.356545	0.490758				Inter-alpha-trypsin inhibitor heavy chain H1	0.810373	1.08108	1.05732	0.982924	0.149905		Alpha-1-antitrypsin	0.732601	0	1.32345	0.685351	0.66299
		Alpha-1-antitrypsin	1.26482	1.38629	0.873926				Alpha-1-antichymotrypsin	0.324149	0.3003	0.445186	0.356545	0.0776861		Alpha-1-antichymotrypsin	0.2442	0.645756	0.582319	0.490758	0.215869
		ITIH4 protein	0.434783	0.921255	2.36988				Alpha-1-antitrypsin	1.78282	1.26126	0	1.01469	0.916629		Inter-alpha-trypsin inhibitor heavy chain H1	0.4884	0.784133	0.847009	0.706514	0.19149
		Alpha-1-acid glycoprotein 2	0.105402	0.087884	0.0990635				Alpha-1-antitrypsin	0	1.38138	1.39121	0.924196	0.800393		ITIH4 protein	4.3956	1.33764	1.37639	2.36988	1.75444
		Alpha-1-antitrypsin	1.26482	1.01469	0.873926				Alpha-2-HS-glycoprotein	0	0.42042	0.33389	0.251437	0.222007		Inter-alpha-trypsin inhibitor heavy chain H2	0.4884	1.06089	1.05876	0.869349	0.329913
		Alpha-1-acid glycoprotein 1	0.171278	0.057854	0.152002				Alpha-1-acid glycoprotein 2	0	0.12012	0.0556483	0.0585895	0.060114		Ceruloplasmin	0.3663	0.645756	0.582319	0.531459	0.146506
									Alpha-1-acid glycoprotein 1	0	0.0600601	0.0556483	0.0385695	0.0334749
		Coagulation
		Protein	Plasma	Leu AuNP	Iso leu AuNP			Coagulation	Protein	Trial 1	Trial 2	Trial 3	Average	Standard Deviation		Protein	Trial 1	Trial 2	Trial 3	Average	Standard Deviation
		Alpha-2-macroglobulin	2.6614	3.13263	2.91508				Alpha-2-macroglobulin	3.56564	2.88288	2.94936	3.13263	0.37647		Fibrinogen gamma chain	5.86081	2.30627	1.58814	3.25174	2.28787
		Fibrinogen beta chain	0.988142	5.63471	5.8329				Fibrinogen alpha chain	6.80713	2.34234	2.67112	3.9402	2.48827		Antithrombin-III	0	0.322878	0.529381	0.284086	0.266814
		Fibrinogen alpha chain	0.750988	3.9402	4.1071				Plasminogen	0	0.660661	0.946021	0.535561	0.485259		Alpha-2-antiplasmin	0	0.276753	0.158814	0.145189	0.138879
		Fibrinogen gamma chain	0.540184	1.51982	3.25174				Kininogen-1	0.810373	0.600601	0.66778	0.692918	0.107122		Fibrinogen beta chain	9.52381	4.42804	3.54685	5.8329	3.22664
		Antithrombin-III	0.355731	0.175768	0.284086				Prothrombin	0	0.600601	0.222593	0.274398	0.303633		Heparin cofactor 2	0	0.276753	0.211752	0.162835	0.144716
		Plasminogen	0.316206	0.535561	0.611489				Histidine-rich glycoprotein	0	0.12012	0.166945	0.0956883	0.0861123		Histidine-rich glycoprotein	0	0.230627	0.158814	0.129814	0.118017
		Kininogen-1	0.250329	0.692918	0.536867				Heparin cofactor 2	0	0.12012	0.111297	0.0771389	0.0669498		Prothrombin	0	0.230627	0.105876	0.112168	0.115442
		Prothrombin	0.223979	0.274398	0.112168				Fibrinogen beta chain	10.2107	3.24324	3.45019	5.63471	3.96427		Kininogen-1	0.4884	0.645756	0.476443	0.536867	0.0944908
		Alpha-2-antiplasmin	0.184453	0.154278	0.145189				Alpha-2-antiplasmin	0	0.24024	0.222593	0.154278	0.1339		Plasminogen	0.2442	1.06089	0.529381	0.611489	0.414488
		Histidine-rich glycoprotein	0.171278	0.0956883	0.129814				Antithrombin-III	0	0.36036	0.166945	0.175768	0.180342		Fibrinogen alpha chain	6.47131	3.04428	2.80572	4.1071	2.05093
		Heparin cofactor 2	0.065876	0.0771389	0.162835				Fibrinogen gamma chain	0	2.22222	2.33723	1.51982	1.31746		Alpha-2-macroglobulin	3.0525	2.67528	3.01747	2.91508	0.208416
		Coagulation factor V	0.039526	0.639199	0.707398				Coagulation factor V	0.324149	0.48048	1.11297	0.639199	0.417674		Coagulation factor V	0.3663	1.01476	0.741133	0.707398	0.325543
		Complement Proteins
		Proteins	Plasma	Leu AuNP	Iso Leu AuNP			Complement Proteins	Protein	Trial 1	Trial 2	Trial 3	Average	Standard Deviation		Protein	Trial 1	Trial 2	Trial 3	Average	Standard Deviation
		Complement C4-B	0.88274	4.05076	3.55637				Complement C4-B	5.67261	3.36336	3.1163	4.05076	1.40999		Complement C1q subcomponent subunit B (Fragment)	0	0.276753	0.370566	0.215773	0.192662
		Complement C5	0.118577	0.432214	0.437838				Complement C5	0.324149	0.36036	0.612131	0.432214	0.156862		Plasma protease C1 inhibitor	0.3663	0.322878	0.26469	0.317956	0.0509835
		Complement C3	1.71278	5.55834	4.9236				Complement C3	7.13128	4.92492	4.61881	5.55834	1.37078		Complement component C9	0.3663	0.50738	0.370566	0.414749	0.0802493
		Complement C1s subcomponent	0.02635	0.333431	0.338757				Complement factor H	0	0.540541	0.278242	0.272927	0.270309		Complement component C8 alpha chain	0	0.138376	0.105876	0.0814175	0.072358
		Complement component C9	0.065876	0.561754	0.414749				Complement subcomponent C1r	0	0.18018	0.500835	0.227005	0.253679		C4b-binding protein alpha chain	0	0.461255	0.26469	0.241982	0.231464
		Plasma protease C1 inhibitor	0.158103	0.282348	0.317956				Complement C1s subcomponent	0.486224	0.18018	0.33389	0.333431	0.153022		Complement component C8 beta chain	0	0.230627	0.105876	0.112168	0.115442
		Complement factor H	0.540184	0.272927	0.29492				C4b-binding protein alpha chain	0	0.3003	0.33389	0.211397	0.183844		Complement C1s subcomponent	0.2442	0.50738	0.26469	0.338757	0.146391
		C4b-binding protein alpha chain	0.184453	0.211397	0.241982				Complement component C8 beta chain	0	0.12012	0.222593	0.114238	0.111413		Complement subcomponent C1r	0.2442	0.599631	0.370566	0.404799	0.180171
		Complement subcomponent C1r	0.065876	0.227005	0.404799				Complement component C8 alpha chain	0	0.12012	0.111297	0.0771389	0.0669498		Complement component C6	0	0.138376	0.0529381	0.0637715	0.0698214
		Complement component C8 alpha chain	0.065876	0.0771389	0.0814175				Complement component C9	0.648298	0.48048	0.556483	0.561754	0.0840329		Complement factor H	0	0.461255	0.423504	0.29492	0.256104
		Complement component C8 beta chain	0.039526	0.114238	0.112168				Plasma protease C1 inhibitor	0.324149	0.3003	0.222593	0.282348	0.0531049		C3/C5 convertase	0	0.230627	0.211752	0.14746	0.128052
		Complement C1q subcomponent subunit B (Fragment)	0.065876	0.337996	0.215773				Complement C1q subcomponent subunit B (Fragment)	0.324149	0.3003	0.389538	0.337996	0.0462022		Complement C3	5.73871	4.79705	4.23504	4.9236	0.759777
		C3/C5 convertase	0.171278	0	0.14746											Complement C5	0	0.784133	0.529381	0.437838	0.400001
																Complement C4-B	4.3956	3.04428	3.22922	3.55637	0.732658
		Immunoglobulins (Ig)	Plasma	Leu AuNP	Iso Leu AuNP
		Ig G	5.5336	3.52641	2.55251			Immunoglobulins (Ig)	Protein	Trial 1	Trial 2	Trial 3	Average	Standard Deviation		Protein	Trial 1	Trial 2	Trial 3	Average	Standard Deviation
		Ig M	0.342556	1.55836	1.22485				Ig M	1.94489	1.56156	1.16861	1.55836	0.38815		Ig M	1.0989	1.19926	1.37639	1.22485	0.140503
		Ig A	0.434783	0.311497	0.454583				Ig G	2.43112	4.86486	3.28325	3.52641	1.23496		Ig G	1.0989	2.9059	3.65273	2.55251	1.31308
		Ig Kappa variable chain	1.77866	1.07	0.343299				Ig A	0	0.600601	0.33389	0.311497	0.300926		Ig A	0.3663	0.415129	0.582319	0.454583	0.113285
		Gc-globulin	0.461133	1.73428	0.367775				Immunoglobulin lambda-like polypeptide 5	0	0.660661	0.445186	0.368616	0.336921		Immunoglobulin lambda-like polypeptide 5	0	0.415129	0.582319	0.332483	0.299828
		Ig lambda-like polypeptide 5	0.566535	0.718682	0.343299				Gc-globulin	1.78282	1.86186	1.55815	1.73428	0.157566		Gc-globulin	0	0.415129	0.688195	0.367775	0.346533
									Ig Kappa variable chain	0	1.32132	0.834725	0.718682	0.66826		Ig Kappa variable chain	0.2442	0.415129	0.370566	0.343299	0.0886669
		Lipoproteins	Plasma	Leucine AuNP	Iso Leu AuNP
		Apolipoprotein E	0.0658762	0.697635	0.50388			Apolipoproteins	Protein	Trial 1	Trial 2	Trial 3	Average	Standard Deviation		Protein	Trial 1	Trial 2	Trial 3	Average	Standard Deviation
		Apolipoprotein A-IV	0.0790514	0.916538	0.59211				Apolipoprotein B-100	15.8833	11.7117	11.5192	13.0381	2.46592		Apolipoprotein C-III	0	0.276753	0.26469	0.180481	0.156417
		Apolipoprotein L1	0.0263505	0.280877	0.0814175				Low-density lipoprotein receptor-related protein 1B	0	0.12012	0.0556483	0.0585895	0.060114		Apolipoprotein D (Fragment)	0	0.230627	0.158814	0.129814	0.118017
		Apolipoprotein(a)	0.118577	0.840869	0.671239				Apolipoprotein(a)	0.324149	1.14114	1.05732	0.840869	0.449451		Apolipoprotein A-I	0.4884	1.52214	1.37639	1.12898	0.559521
		Apolipoprotein B-100	2.20026	13.0381	9.41567				Low-density lipoprotein receptor-related protein 10	0	0.18018	0.0556483	0.0786095	0.0922585		Apolipoprotein E	0	0.876384	0.635257	0.50388	0.452722
		Clusterin	0.158103	0.791547	0.6581				Clusterin	0.810373	0.840841	0.723428	0.791547	0.0609282		Apolipoprotein L1	0	0.138376	0.105876	0.0814175	0.072358
		Apolipoprotein C-III	0.0790514	0.231417	0.180481				Apolipoprotein A-IV	0.324149	1.2012	1.22426	0.916538	0.513153		Apolipoprotein A-IV	0	0.876384	0.899947	0.59211	0.512918
		Low-density lipoprotein receptor-related protein 10	0.0263505	0.117914	0				Apolipoprotein L1	0.324149	0.24024	0.278242	0.280877	0.0420165		Clusterin	0.732601	0.553506	0.688195	0.6581	0.0932632
		Apolipoprotein D (Fragment)	0.105402	0.287065	0.129814				Apolipoprotein E	0.486224	0.660661	0.946021	0.697635	0.232118		Apolipoprotein(a)	0.2442	0.922509	0.847009	0.671239	0.371749
		Apolipoprotein A-I	0.737813	1.23142	1.12898				Apolipoprotein A-I	0.810373	1.38138	1.5025	1.23142	0.369632		Apolipoprotein B-100	6.22711	11.4852	10.5347	9.41567	2.80198
		Low-density lipoprotein receptor-related protein 1B	0.0263505	0.0878842	0				Apolipoprotein D (Fragment)	0	0.24024	0.33389	0.191377	0.172225
		Apolipoprotein A-II	0.0527009	0.0578542	0				Apolipoprotein A-II	0	0.0600601	0.0556483	0.0385695	0.0334749
									Apolipoprotein C-III	0	0.24024	0.222593	0.154278	0.1339

## Sheet: S5_STRING analysis
			Leu AuNP					Iso Leu AuNP
			#node1	node2	node1_string_id	node2_string_id		#node1	node2	node1_string_id	node2_string_id
			A2M	APOA1	9606.ENSP00000323929	9606.ENSP00000236850		A2M	APOA1	9606.ENSP00000323929	9606.ENSP00000236850
			AHNAK	AHNAK2	9606.ENSP00000367263	9606.ENSP00000353114		AHNAK	AHNAK2	9606.ENSP00000367263	9606.ENSP00000353114
			AHNAK2	AHNAK	9606.ENSP00000353114	9606.ENSP00000367263		AHSG	ALB	9606.ENSP00000273784	9606.ENSP00000295897
			AHSG	ALB	9606.ENSP00000273784	9606.ENSP00000295897		ALB	APOA1	9606.ENSP00000295897	9606.ENSP00000236850
			ALB	AHSG	9606.ENSP00000295897	9606.ENSP00000273784		ALB	FN1	9606.ENSP00000295897	9606.ENSP00000346839
			ALB	APOA1	9606.ENSP00000295897	9606.ENSP00000236850		ALB	GC	9606.ENSP00000295897	9606.ENSP00000421725
			ALB	FN1	9606.ENSP00000295897	9606.ENSP00000346839		ALB	IGKV1-33	9606.ENSP00000295897	9606.ENSP00000479032
			ALB	GC	9606.ENSP00000295897	9606.ENSP00000421725		ALB	ORM1	9606.ENSP00000295897	9606.ENSP00000259396
			ALB	IGKV1-33	9606.ENSP00000295897	9606.ENSP00000479032		ALB	ORM2	9606.ENSP00000295897	9606.ENSP00000394936
			ALB	ORM1	9606.ENSP00000295897	9606.ENSP00000259396		ALB	SERPINA1	9606.ENSP00000295897	9606.ENSP00000416066
			ALB	ORM2	9606.ENSP00000295897	9606.ENSP00000394936		ALB	VTN	9606.ENSP00000295897	9606.ENSP00000226218
			ALB	SERPINA1	9606.ENSP00000295897	9606.ENSP00000416066		ANK1	ANK2	9606.ENSP00000265709	9606.ENSP00000349588
			ALB	VTN	9606.ENSP00000295897	9606.ENSP00000226218		ANK1	ANK3	9606.ENSP00000265709	9606.ENSP00000280772
			ANK1	EPB41	9606.ENSP00000265709	9606.ENSP00000345259		ANK1	TTN	9606.ENSP00000265709	9606.ENSP00000467141
			ANK1	TTN	9606.ENSP00000265709	9606.ENSP00000467141		ANK2	ANK3	9606.ENSP00000349588	9606.ENSP00000280772
			APOA1	A2M	9606.ENSP00000236850	9606.ENSP00000323929		ANK2	ITPR3	9606.ENSP00000349588	9606.ENSP00000363435
			APOA1	ALB	9606.ENSP00000236850	9606.ENSP00000295897		APOA1	APOA4	9606.ENSP00000236850	9606.ENSP00000350425
			APOA1	APOA2	9606.ENSP00000236850	9606.ENSP00000356969		APOA1	APOB	9606.ENSP00000236850	9606.ENSP00000233242
			APOA1	APOA4	9606.ENSP00000236850	9606.ENSP00000350425		APOA1	APOC3	9606.ENSP00000236850	9606.ENSP00000227667
			APOA1	APOB	9606.ENSP00000236850	9606.ENSP00000233242		APOA1	APOE	9606.ENSP00000236850	9606.ENSP00000252486
			APOA1	APOC3	9606.ENSP00000236850	9606.ENSP00000227667		APOA1	APOL1	9606.ENSP00000236850	9606.ENSP00000317674
			APOA1	APOE	9606.ENSP00000236850	9606.ENSP00000252486		APOA1	CLU	9606.ENSP00000236850	9606.ENSP00000315130
			APOA1	APOL1	9606.ENSP00000236850	9606.ENSP00000317674		APOA1	PON1	9606.ENSP00000236850	9606.ENSP00000222381
			APOA1	CLU	9606.ENSP00000236850	9606.ENSP00000315130		APOA4	APOC3	9606.ENSP00000350425	9606.ENSP00000227667
			APOA1	PON1	9606.ENSP00000236850	9606.ENSP00000222381		APOA4	APOE	9606.ENSP00000350425	9606.ENSP00000252486
			APOA2	APOA1	9606.ENSP00000356969	9606.ENSP00000236850		APOA4	CLU	9606.ENSP00000350425	9606.ENSP00000315130
			APOA2	APOA4	9606.ENSP00000356969	9606.ENSP00000350425		APOB	APOC3	9606.ENSP00000233242	9606.ENSP00000227667
			APOA2	APOB	9606.ENSP00000356969	9606.ENSP00000233242		APOB	APOE	9606.ENSP00000233242	9606.ENSP00000252486
			APOA2	APOC3	9606.ENSP00000356969	9606.ENSP00000227667		APOB	LPA	9606.ENSP00000233242	9606.ENSP00000321334
			APOA2	APOE	9606.ENSP00000356969	9606.ENSP00000252486		APOC3	APOE	9606.ENSP00000227667	9606.ENSP00000252486
			APOA2	CLU	9606.ENSP00000356969	9606.ENSP00000315130		APOE	APOL1	9606.ENSP00000252486	9606.ENSP00000317674
			APOA4	APOA1	9606.ENSP00000350425	9606.ENSP00000236850		APOE	CLU	9606.ENSP00000252486	9606.ENSP00000315130
			APOA4	APOA2	9606.ENSP00000350425	9606.ENSP00000356969		APOE	VTN	9606.ENSP00000252486	9606.ENSP00000226218
			APOA4	APOC3	9606.ENSP00000350425	9606.ENSP00000227667		APOL1	IGLL5	9606.ENSP00000317674	9606.ENSP00000431254
			APOA4	APOE	9606.ENSP00000350425	9606.ENSP00000252486		C1R	C1S	9606.ENSP00000444271	9606.ENSP00000385035
			APOA4	CLU	9606.ENSP00000350425	9606.ENSP00000315130		C1R	SERPING1	9606.ENSP00000444271	9606.ENSP00000278407
			APOB	APOA1	9606.ENSP00000233242	9606.ENSP00000236850		C1S	SERPING1	9606.ENSP00000385035	9606.ENSP00000278407
			APOB	APOA2	9606.ENSP00000233242	9606.ENSP00000356969		C3	C4B	9606.ENSP00000245907	9606.ENSP00000415941
			APOB	APOC3	9606.ENSP00000233242	9606.ENSP00000227667		C3	C5	9606.ENSP00000245907	9606.ENSP00000223642
			APOB	APOE	9606.ENSP00000233242	9606.ENSP00000252486		C3	CFH	9606.ENSP00000245907	9606.ENSP00000356399
			APOB	LPA	9606.ENSP00000233242	9606.ENSP00000321334		C4B	C4BPA	9606.ENSP00000415941	9606.ENSP00000356037
			APOC3	APOA1	9606.ENSP00000227667	9606.ENSP00000236850		C5	C6	9606.ENSP00000223642	9606.ENSP00000263413
			APOC3	APOA2	9606.ENSP00000227667	9606.ENSP00000356969		C5	C8A	9606.ENSP00000223642	9606.ENSP00000354458
			APOC3	APOA4	9606.ENSP00000227667	9606.ENSP00000350425		C5	C8B	9606.ENSP00000223642	9606.ENSP00000360281
			APOC3	APOB	9606.ENSP00000227667	9606.ENSP00000233242		C5	C9	9606.ENSP00000223642	9606.ENSP00000263408
			APOC3	APOE	9606.ENSP00000227667	9606.ENSP00000252486		C6	C8A	9606.ENSP00000263413	9606.ENSP00000354458
			APOE	APOA1	9606.ENSP00000252486	9606.ENSP00000236850		C6	C8B	9606.ENSP00000263413	9606.ENSP00000360281
			APOE	APOA2	9606.ENSP00000252486	9606.ENSP00000356969		C6	C9	9606.ENSP00000263413	9606.ENSP00000263408
			APOE	APOA4	9606.ENSP00000252486	9606.ENSP00000350425		C8A	C8B	9606.ENSP00000354458	9606.ENSP00000360281
			APOE	APOB	9606.ENSP00000252486	9606.ENSP00000233242		C8A	C9	9606.ENSP00000354458	9606.ENSP00000263408
			APOE	APOC3	9606.ENSP00000252486	9606.ENSP00000227667		C8B	C9	9606.ENSP00000360281	9606.ENSP00000263408
			APOE	APOL1	9606.ENSP00000252486	9606.ENSP00000317674		CLU	PON1	9606.ENSP00000315130	9606.ENSP00000222381
			APOE	CLU	9606.ENSP00000252486	9606.ENSP00000315130		COL1A1	COL5A2	9606.ENSP00000225964	9606.ENSP00000364000
			APOE	HSPG2	9606.ENSP00000252486	9606.ENSP00000363827		DNAH2	DNAH3	9606.ENSP00000458355	9606.ENSP00000261383
			APOE	VTN	9606.ENSP00000252486	9606.ENSP00000226218		DST	PLEC	9606.ENSP00000307959	9606.ENSP00000323856
			APOL1	APOA1	9606.ENSP00000317674	9606.ENSP00000236850		F2	F5	9606.ENSP00000308541	9606.ENSP00000356771
			APOL1	APOE	9606.ENSP00000317674	9606.ENSP00000252486		F2	FGA	9606.ENSP00000308541	9606.ENSP00000498441
			APOL1	IGLL5	9606.ENSP00000317674	9606.ENSP00000431254		F2	FGB	9606.ENSP00000308541	9606.ENSP00000306099
			C1R	C1S	9606.ENSP00000444271	9606.ENSP00000385035		F2	FGG	9606.ENSP00000308541	9606.ENSP00000336829
			C1R	SERPING1	9606.ENSP00000444271	9606.ENSP00000278407		F2	SERPINC1	9606.ENSP00000308541	9606.ENSP00000356671
			C1S	C1R	9606.ENSP00000385035	9606.ENSP00000444271		F2	SERPIND1	9606.ENSP00000308541	9606.ENSP00000215727
			C1S	SERPING1	9606.ENSP00000385035	9606.ENSP00000278407		FGA	FGB	9606.ENSP00000498441	9606.ENSP00000306099
			C3	C4B	9606.ENSP00000245907	9606.ENSP00000415941		FGA	FGG	9606.ENSP00000498441	9606.ENSP00000336829
			C3	C5	9606.ENSP00000245907	9606.ENSP00000223642		FGB	FGG	9606.ENSP00000306099	9606.ENSP00000336829
			C3	CFH	9606.ENSP00000245907	9606.ENSP00000356399		FGG	FN1	9606.ENSP00000336829	9606.ENSP00000346839
			C4B	C3	9606.ENSP00000415941	9606.ENSP00000245907		FLNA	TLN1	9606.ENSP00000358866	9606.ENSP00000316029
			C4B	C4BPA	9606.ENSP00000415941	9606.ENSP00000356037		FN1	PLG	9606.ENSP00000346839	9606.ENSP00000308938
			C4BPA	C4B	9606.ENSP00000356037	9606.ENSP00000415941		FN1	SERPINF2	9606.ENSP00000346839	9606.ENSP00000321853
			C5	C3	9606.ENSP00000223642	9606.ENSP00000245907		FN1	TLN1	9606.ENSP00000346839	9606.ENSP00000316029
			C5	C8A	9606.ENSP00000223642	9606.ENSP00000354458		FN1	VTN	9606.ENSP00000346839	9606.ENSP00000226218
			C5	C8B	9606.ENSP00000223642	9606.ENSP00000360281		HRG	PLG	9606.ENSP00000232003	9606.ENSP00000308938
			C5	C9	9606.ENSP00000223642	9606.ENSP00000263408		KANK1	TLN1	9606.ENSP00000477725	9606.ENSP00000316029
			C8A	C5	9606.ENSP00000354458	9606.ENSP00000223642		KLHL25	ZSWIM8	9606.ENSP00000336800	9606.ENSP00000381693
			C8A	C8B	9606.ENSP00000354458	9606.ENSP00000360281		MYBPC2	TTN	9606.ENSP00000350332	9606.ENSP00000467141
			C8A	C9	9606.ENSP00000354458	9606.ENSP00000263408		MYH6	MYH9	9606.ENSP00000386041	9606.ENSP00000216181
			C8B	C5	9606.ENSP00000360281	9606.ENSP00000223642		NEB	TTN	9606.ENSP00000484342	9606.ENSP00000467141
			C8B	C8A	9606.ENSP00000360281	9606.ENSP00000354458		PLG	SERPINF1	9606.ENSP00000308938	9606.ENSP00000254722
			C8B	C9	9606.ENSP00000360281	9606.ENSP00000263408		PLG	SERPINF2	9606.ENSP00000308938	9606.ENSP00000321853
			C9	C5	9606.ENSP00000263408	9606.ENSP00000223642		PLG	VTN	9606.ENSP00000308938	9606.ENSP00000226218
			C9	C8A	9606.ENSP00000263408	9606.ENSP00000354458		SART1	SRRM2	9606.ENSP00000310448	9606.ENSP00000301740
			C9	C8B	9606.ENSP00000263408	9606.ENSP00000360281
			CFH	C3	9606.ENSP00000356399	9606.ENSP00000245907
			CLU	APOA1	9606.ENSP00000315130	9606.ENSP00000236850
			CLU	APOA2	9606.ENSP00000315130	9606.ENSP00000356969
			CLU	APOA4	9606.ENSP00000315130	9606.ENSP00000350425
			CLU	APOE	9606.ENSP00000315130	9606.ENSP00000252486
			CLU	PON1	9606.ENSP00000315130	9606.ENSP00000222381
			COL1A1	COL1A2	9606.ENSP00000225964	9606.ENSP00000297268
			COL1A2	COL1A1	9606.ENSP00000297268	9606.ENSP00000225964
			DNAH2	DNAH3	9606.ENSP00000458355	9606.ENSP00000261383
			DNAH3	DNAH2	9606.ENSP00000261383	9606.ENSP00000458355
			DST	PLEC	9606.ENSP00000307959	9606.ENSP00000323856
			EPB41	ANK1	9606.ENSP00000345259	9606.ENSP00000265709
			F2	F5	9606.ENSP00000308541	9606.ENSP00000356771
			F2	FGA	9606.ENSP00000308541	9606.ENSP00000498441
			F2	FGB	9606.ENSP00000308541	9606.ENSP00000306099
			F2	FGG	9606.ENSP00000308541	9606.ENSP00000336829
			F2	SERPINC1	9606.ENSP00000308541	9606.ENSP00000356671
			F2	SERPIND1	9606.ENSP00000308541	9606.ENSP00000215727
			F5	F2	9606.ENSP00000356771	9606.ENSP00000308541
			FGA	F2	9606.ENSP00000498441	9606.ENSP00000308541
			FGA	FGB	9606.ENSP00000498441	9606.ENSP00000306099
			FGA	FGG	9606.ENSP00000498441	9606.ENSP00000336829
			FGB	F2	9606.ENSP00000306099	9606.ENSP00000308541
			FGB	FGA	9606.ENSP00000306099	9606.ENSP00000498441
			FGB	FGG	9606.ENSP00000306099	9606.ENSP00000336829
			FGG	F2	9606.ENSP00000336829	9606.ENSP00000308541
			FGG	FGA	9606.ENSP00000336829	9606.ENSP00000498441
			FGG	FGB	9606.ENSP00000336829	9606.ENSP00000306099
			FGG	FN1	9606.ENSP00000336829	9606.ENSP00000346839
			FLNA	TLN1	9606.ENSP00000358866	9606.ENSP00000316029
			FN1	ALB	9606.ENSP00000346839	9606.ENSP00000295897
			FN1	FGG	9606.ENSP00000346839	9606.ENSP00000336829
			FN1	HSPG2	9606.ENSP00000346839	9606.ENSP00000363827
			FN1	PLG	9606.ENSP00000346839	9606.ENSP00000308938
			FN1	SERPINF2	9606.ENSP00000346839	9606.ENSP00000321853
			FN1	TLN1	9606.ENSP00000346839	9606.ENSP00000316029
			FN1	VTN	9606.ENSP00000346839	9606.ENSP00000226218
			GC	ALB	9606.ENSP00000421725	9606.ENSP00000295897
			HRG	PLG	9606.ENSP00000232003	9606.ENSP00000308938
			HSPG2	APOE	9606.ENSP00000363827	9606.ENSP00000252486
			HSPG2	FN1	9606.ENSP00000363827	9606.ENSP00000346839
			IGKV1-33	ALB	9606.ENSP00000479032	9606.ENSP00000295897
			IGLL5	APOL1	9606.ENSP00000431254	9606.ENSP00000317674
			LPA	APOB	9606.ENSP00000321334	9606.ENSP00000233242
			MYBPC2	TTN	9606.ENSP00000350332	9606.ENSP00000467141
			ORM1	ALB	9606.ENSP00000259396	9606.ENSP00000295897
			ORM2	ALB	9606.ENSP00000394936	9606.ENSP00000295897
			PLEC	DST	9606.ENSP00000323856	9606.ENSP00000307959
			PLG	FN1	9606.ENSP00000308938	9606.ENSP00000346839
			PLG	HRG	9606.ENSP00000308938	9606.ENSP00000232003
			PLG	SERPINF1	9606.ENSP00000308938	9606.ENSP00000254722
			PLG	SERPINF2	9606.ENSP00000308938	9606.ENSP00000321853
			PLG	VTN	9606.ENSP00000308938	9606.ENSP00000226218
			PON1	APOA1	9606.ENSP00000222381	9606.ENSP00000236850
			PON1	CLU	9606.ENSP00000222381	9606.ENSP00000315130
			SERPINA1	ALB	9606.ENSP00000416066	9606.ENSP00000295897
			SERPINC1	F2	9606.ENSP00000356671	9606.ENSP00000308541
			SERPIND1	F2	9606.ENSP00000215727	9606.ENSP00000308541
			SERPINF1	PLG	9606.ENSP00000254722	9606.ENSP00000308938
			SERPINF2	FN1	9606.ENSP00000321853	9606.ENSP00000346839
			SERPINF2	PLG	9606.ENSP00000321853	9606.ENSP00000308938
			SERPING1	C1R	9606.ENSP00000278407	9606.ENSP00000444271
			SERPING1	C1S	9606.ENSP00000278407	9606.ENSP00000385035
			TLN1	FLNA	9606.ENSP00000316029	9606.ENSP00000358866
			TLN1	FN1	9606.ENSP00000316029	9606.ENSP00000346839
			TTN	ANK1	9606.ENSP00000467141	9606.ENSP00000265709
			TTN	MYBPC2	9606.ENSP00000467141	9606.ENSP00000350332
			VTN	ALB	9606.ENSP00000226218	9606.ENSP00000295897
			VTN	APOE	9606.ENSP00000226218	9606.ENSP00000252486
			VTN	FN1	9606.ENSP00000226218	9606.ENSP00000346839
			VTN	PLG	9606.ENSP00000226218	9606.ENSP00000308938

## Sheet: S6_Cytokine heat map
		Mean Pixel intensity
		Cytokines	Leu AuNP	Iso Leu AuNP
		CH3L1	34600	24225
		IL-8	1697.28	0
		IL-1	7046	1902
		IL-6	3558	0
